# Supplementary material for: Systems crosstalk between antiviral response and cancerous pathways via extracellular vesicles in HIV-1-associated colorectal cancer
Source: Comput Struct Biotechnol J. 2023 Jun 12;21:3369–82. doi: 10.1016/j.csbj.2023.06.010 (PMC10300105; doi:10.1016/j.csbj.2023.06.010)
Supplement: Supplementary file 2 — Supplementary material [file mmc2.xlsx]

## Sheet: Supplementary Table S1.
Supplementary Table S1. Protein quantification information of MS analysis on HA-CRC and HA-RT tissues.
Protein_ID	gene_symbol	HA-RT1	HA-RT2	HA-RT3	HA-RT4	HA-PT1	HA-PT2	HA-PT3	HA-PT4
P35442	THBS2	9706	23502.5	16525	17169.8	946462	464619	539182	436468
Q9BPW8	NIPSNAP1	509180	339599	252457	185608	541952	246762	533037	36380148
P06731	CEACAM5	1250472	357381	286872	412085	21657654	5.33935e+06	8177715	17104.3
Q9NR99	MXRA5	77811.9	27355.7	35569.9	51974.7	799802	393039	714305	712386
Q6UX06	OLFM4	337452	630904	200496	165845	355056	14923350	1.32026e+06	170178
Q9BXP2	SLC12A9	14968.1	12892.2	8394.17	6224.89	14738.7	49420	173941	119995
O00469	PLOD2	114542	123747	14306.8	68321.2	493588	490996	488262	930562
Q96D15	RCN3	101772	80778.3	37249	110280	301823	203813	622592	1.17379e+06
P02792	FTL	89988.2	140620	246587	284285	648789	648105	1.2031e+06	2458334
Q5TD97	FHL5	2821.41	11600.2	11079.9	13345.3	5541.44	4963.66	15853.9	208245
Q08431	MFGE8	54941.6	106967	14484.4	27801.2	217332	237249	366088	383971
Q96AY3	FKBP10	281420	417483	137207	349906	880655	809496	1204817	3.54045e+06
Q8IWU6	SULF1	8088.75	27224.5	27307.9	57873.1	188571	192942	126139	141354
Q99715	COL12A1	377384	809041	950947	1.06375e+06	3.79257e+06	3.80623e+06	4.60915e+06	4.27104e+06
P40261	NNMT	229910	148944	63595.5	253794	1.0165e+06	390013	690594	1.36829e+06
Q15063	POSTN	1.62178e+06	166796	2152895	898858	7773556	2.22715e+06	10868205	3024738
Q03405	PLAUR	24580.8	12179.2	23166.6	39561.9	80570.8	99337.8	161870	149171
P17096	HMGA1	69569.4	134381	77210.9	76166.6	405425	606913	574614	144802
P01033	TIMP1	118605	113099	139953	186042	880117	429848	472150	779038
Q14767	LTBP2	30743.7	46996.8	18617.5	65169.1	289006	167102	135458	142076
Q15847	ADIRF	87107.6	107345	88039.7	138216	39329.1	210906	74701.4	1.54194e+06
O14579	COPE	117204	52267.3	174521	164261	219578	283640	842027	875004
P09668	CTSH	182668	114090	155300	128058	762426	223356	681149	733036
Q9NS69	TOMM22	445248	183729	366504	117771	430781	421425	2.55457e+06	1114102
Q9NPY3	CD93	20928.1	25150.5	23735	72295.5	72884.2	34302.2	124760	344392
Q14766	LTBP1	13399.7	30758.3	23727.3	46723.6	144502	155738	86803.3	76602.5
P05186	ALPL	22511.8	54830	26035.9	16513	16258.4	13331.3	49767.9	385658
P04264	KRT1	221079	156350	232382	290241	254987	154698	2.66718e+06	391058
Q4G0J3	LARP7	85113.9	5103.46	30487.3	28057	111669	122468	137434	200898
O75718	CRTAP	97410.5	185589	53910.6	102792	272971	200191	440887	747517
Q15113	PCOLCE	420160	329098	349567	549939	591016	509266	1.14772e+06	3.94517e+06
Q86YL7	PDPN	26030.2	29561.5	18564.8	31236.7	137988	63205.3	73415.7	120145
Q9UNF1	MAGED2	1661.64	7699.2	5320.04	8343.76	5483.48	9716.28	63472.2	7551.46
Q9NTJ4	MAN2C1	9002.71	17158.1	13528.2	9767.15	24188	11452.1	76922.7	72490.5
O15344	MID1	30649	18341.8	443219	68443.1	24290.1	198254	307308	1.51264e+06
Q8WYA6	CTNNBL1	37266.4	10278.2	4436.46	47945.8	111347	64600.1	110406	76165.7
P19878	NCF2	14264.3	30570.8	8916.82	52444.1	134577	21123.4	53975.3	170263
Q2PZI1	DPY19L1	33391.7	33087	31378.3	33934	172963	69031.3	105733	123069
P13674	P4HA1	162499	182967	96290.6	141170	278259	733961	365778	689201
P09486	SPARC	85343.7	173270	34216.7	124825	329007	219273	269800	647683
Q13643	FHL3	53538	133523	43133.6	45611.8	208514	272293	279448	206767
P50281	MMP14	128717	119828	90671.3	130029	439606	305299	499653	349768
P02461	COL3A1	332058	526130	280435	600097	524096	665557	695633	4.00804e+06
P50454	SERPINH1	671464	1.64387e+06	559321	1.33247e+06	2.23268e+06	2011328	3.10717e+06	6.87828e+06
P13611	VCAN	1.2459e+06	1.62374e+06	1.04419e+06	937059	3.58074e+06	3.44555e+06	2.66508e+06	6587160
P07996	THBS1	453591	384839	713713	766181	2.2292e+06	1.49876e+06	2527564	1.51543e+06
Q16270	IGFBP7	117348	356444	161571	193463	611840	552885	779914	812212
Q96SQ9	CYP2S1	171453	128827	50128.5	10543.3	427235	215947	500708	51652.3
Q8IUX7	AEBP1	230758	131522	359608	491270	921349	982476	997895	1.08898e+06
Q32P28	P3H1	142823	255395	64374.1	145418	266142	261948	324975	1.14048e+06
P32942	ICAM3	92170.5	133727	192502	221996	220903	102579	927632	843395
Q9HAV4	XPO5	25655.9	23622.1	31637.9	5077.2	70346.6	53996.4	108398	47618.6
Q9BRR6	ADPGK	86735	72911.2	145412	87008	251849	201548	255230	567664
Q9Y6M1	IGF2BP2	84652.9	72089.8	55532.6	68496.8	213890	311268	353292	30565
O15460	P4HA2	157477	197526	96037.5	141851	278937	424763	461763	734447
Q92835	INPP5D	10127.8	26526.8	72918.1	11121.5	73033.6	61421.5	79095.1	171047
Q9ULX6	AKAP8L	15622.3	8431.64	3962.04	2187.45	22030.5	13774.8	39609.6	19511
P67936	TPM4	3.82582e+06	3.23664e+06	2.63683e+06	2.07564e+06	11500392	7333926	10645854	7460757
Q9NQC3	RTN4	494202	650309	637927	973721	627810	431636	2553252	4.95983e+06
Q9HB19	PLEKHA2	15230.4	23956.8	20510.9	11550.9	25402.5	30386.9	75847.4	89630.7
Q14289	PTK2B	12984.7	29167.2	54542.9	49183.3	17206.3	37630.6	320925	75057.4
P32322	PYCR1	163648	142465	120895	15692.2	316480	241092	301591	508943
P25815	S100P	1.60286e+06	399516	844439	1.42174e+06	4.27521e+06	4302123	3.50179e+06	1.04115e+06
P35754	GLRX	1.0169e+06	1.42018e+06	1356072	1.16194e+06	1.85266e+06	1.18385e+06	6.79597e+06	5326833
O95372	LYPLA2	98255	69474.9	51978.6	67958.3	433746	324387	73317.1	44673
Q9BW92	TARS2	102220	59779.2	54859.3	23928.6	196248	164417	299718	65912.2
O14949	UQCRQ	72449.9	25362.9	37592.7	95498.8	167144	56496.5	297414	174744
O60927	PPP1R11	17282	20465.3	40126.1	63591.9	36223.7	65141.8	226885	94134.2
Q9UM22	EPDR1	64308.2	42812.2	79530.8	102529	327005	78994	361801	89183.8
P15104	GLUL	107681	39637.2	105977	88451.7	90215.8	71916.8	91058.5	759239
Q96GQ7	DDX27	41324.7	56845.5	80557.5	39811	124937	116350	278948	126579
Q8NFH3	NUP43	42780.8	48812.7	23941.1	14083.2	67295.9	84161.3	128306	102675
P0C0S5	H2AZ1	527862	159608	2013758	2063084	3017594	1.64736e+06	4343685	5.03628e+06
P98095	FBLN2	363003	360026	436077	887283	1594455	900346	778104	2749793
O43395	PRPF3	19736.7	39434.9	39830.8	31012.2	67015.3	70042.3	133580	110882
Q13123	IK	34673	39088.4	45532.5	25823.9	63179	71085	238208	47054.6
Q96RQ9	IL4I1	145301	21209	87096.3	96726.6	263328	57282.4	290810	400577
P07093	SERPINE2	104916	161044	68267.4	65690	321408	251155	175012	400446
P40121	CAPG	1.31158e+06	572661	1.44858e+06	918848	2.45687e+06	3039380	3.54766e+06	3.12348e+06
P05107	ITGB2	154656	221245	305284	665302	932075	233209	721353	1.95392e+06
Q9Y3C6	PPIL1	336859	469875	596990	304060	876534	705825	771985	2490634
P14317	HCLS1	162801	10097.9	216767	33029.6	88474.7	88713.4	126895	893407
Q9Y6K5	OAS3	98684.1	101859	40454	77242.4	137461	71905.1	517426	165038
O15427	SLC16A3	143709	185188	149226	202683	283064	425685	379117	817383
Q96DI7	SNRNP40	33508.9	21592.9	23954.4	14387.7	45827.1	47905	19922.8	147810
P08253	MMP2	137653	68677	98020	184634	344755	207203	249931	565903
Q13637	RAB32	244667	209158	174095	192572	891604	240190	734268	426426
P62140	PPP1CB	556009	1.01788e+06	826985	1.00761e+06	746015	589415	5.99911e+06	2.12744e+06
Q9Y2L1	DIS3	64059.1	42894.6	52443.7	8216.95	120768	121685	140044	81091
P09972	ALDOC	676730	786340	763214	781171	882326	1.10299e+06	4.94458e+06	1.37479e+06
O14498	ISLR	55155.2	70790	169330	265999	496799	406388	357978	284696
Q8NCH0	CHST14	16976	16730.5	21438.1	26029.6	52506.6	34253.4	63835	72181.6
Q99439	CNN2	629376	826900	888756	1.288e+06	2628748	2292390	3124363	1.88756e+06
Q92785	DPF2	47805.4	21513.8	26419.9	7742.46	44347.6	62071.5	82411.1	90181.1
O95777	LSM8	187136	237057	159925	76938.2	417333	288486	736219	334215
P43490	NAMPT	328771	427915	213646	237991	311222	446023	894804	1.58678e+06
P46109	CRKL	143464	158826	205005	196037	156771	212418	1.10452e+06	410084
Q9P035	HACD3	618031	587006	548460	524380	520604	504127	3.33538e+06	1.72133e+06
Q4V9L6	TMEM119	55392.9	51026.8	59509.8	39118.5	120262	127413	106347	188707
P24043	LAMA2	249363	138088	63627.9	322406	1.10814e+06	146389	672452	114337
Q92974	ARHGEF2	57181.6	64048.1	53924.3	47677.7	107773	104021	189313	186450
Q6IAA8	LAMTOR1	219418	259875	173399	392824	427554	320264	714352	1.28433e+06
O43148	RNMT	38178.9	28122.2	30463.7	20375.8	59128.5	50214.3	115548	82765.7
Q15274	QPRT	101429	60830.6	84896.7	20227.4	452027	32131.3	185518	28140.5
P02786	TFRC	617438	419578	544968	265266	709724	667885	1.1327e+06	2.27871e+06
Q9BQB6	VKORC1	398426	535045	444495	573640	587276	1150899	751986	2.54426e+06
P31949	S100A11	4.31076e+06	2.97068e+06	1.77582e+06	6761149	9696940	11692942	6916888	12494186
O95466	FMNL1	67424.5	38418.5	79426.2	28871.5	138664	45705.5	112796	254011
P23610	F8A3	13075.5	19928.3	20941.2	18196.7	16203.9	21957.6	82235.1	64872
Q13951	CBFB	32541.8	77762.3	58406	20956	183244	102611	75773.8	124412
P33241	LSP1	123409	245555	49396.8	115995	184240	156111	180651	847299
P78536	ADAM17	19206.6	20240	22091.2	11786.6	22186.9	42276.1	45130.5	77826.2
P62136	PPP1CA	342630	182706	164110	21375	343495	373664	263931	830964
Q9NZT2	OGFR	34306.3	27199.3	38783.6	28051.3	101631	78460.8	87138.8	59832.6
Q9NRG9	AAAS	45075.6	106562	19932.2	10431.1	55694	109866	199257	98139.9
O75348	ATP6V1G1	218334	246192	284658	363843	398752	222226	1.16566e+06	1.03743e+06
P28676	GCA	408527	392426	484676	1091672	1.45404e+06	407174	1.89374e+06	2272301
P17813	ENG	135833	152541	71816.1	138668	216295	159258	212076	675927
O60568	PLOD3	395692	421250	221904	339847	723746	1.06233e+06	838112	865324
P42229	STAT5A	25714.6	36496.4	61854	97016.4	112353	58403.8	237482	146638
Q9H3K6	BOLA2B	539293	624049	440186	341260	1.19573e+06	772505	2.20171e+06	687363
Q70UQ0	IKBIP	137336	134478	49077.6	88777.2	318983	180467	200401	321435
P49790	NUP153	67638.4	31933.7	35875.9	55705.8	126117	97218.9	137146	114154
P29590	PML	390882	362618	391242	354611	883407	741173	1.27776e+06	819060
Q13952	NFYC	64966.3	58489.6	67981.3	43861.3	122769	81075.7	268942	107893
O95302	FKBP9	303977	358146	202962	232883	711896	674112	628854	692707
P33240	CSTF2	116277	85559.2	90817.8	40575.9	187372	143575	284516	205445
Q13185	CBX3	175016	166589	125650	109005	337566	371366	350087	358859
O15355	PPM1G	131813	79759.2	90893.9	52819.2	287094	205531	313920	65534.3
Q96HE7	ERO1A	670579	504307	518560	308550	1459560	1.18526e+06	1.48958e+06	776941
O00560	SDCBP	144708	335334	426085	453044	493952	328877	1.51788e+06	969357
O95219	SNX4	1.3922e+06	1.00007e+06	95797.6	315645	1.30839e+06	1.01453e+06	2.43799e+06	2.06068e+06
O15347	HMGB3	315350	217485	213866	109528	542081	664628	621824	250732
P24557	TBXAS1	240441	97728.8	188214	160167	343065	283893	223536	812069
Q53GQ0	HSD17B12	578378	494584	343504	285526	947524	533357	2.31716e+06	301065
Q96FS4	SIPA1	35124.3	49608.8	25874.4	27729.5	72283.9	32854.7	84471.4	142813
P08174	CD55	195606	147902	285480	303139	800202	615557	418538	404184
P36551	CPOX	116965	118570	88826.4	50412.3	205132	230598	392266	70157.6
O60885	BRD4	56256.2	47335	52568.4	174652	98999.3	246785	373204	71067.7
P57088	TMEM33	285820	329922	157913	142373	424249	188373	968700	606037
O76021	RSL1D1	154697	139191	159213	63871.8	256432	399758	340025	236027
Q9NX24	NHP2	100109	144426	91786.6	17566.4	286148	128780	349760	77094.2
P46199	MTIF2	77111.7	63226.7	50751.6	38191.4	36651.1	72344.6	309805	126115
P20585	MSH3	17771.5	23185.7	23236	10910.5	36393.2	43293	80326.4	18246.1
P52597	HNRNPF	634796	573530	497032	267731	866140	562020	2.10718e+06	1144788
Q9NPD3	EXOSC4	212146	186145	120862	146222	157363	265676	703554	451624
P19971	TYMP	1.80706e+06	1.59788e+06	1.53906e+06	1.5906e+06	4.17211e+06	1.53635e+06	4.04768e+06	5.72938e+06
Q9NVH2	INTS7	16994.2	5457.24	22892.5	14620.5	33607.2	24068.2	35982	48071.1
Q86VB7	CD163	370745	494973	406667	964165	261486	283990	363548	4.36996e+06
Q6QNY1	BLOC1S2	200145	53117	100982	130360	119530	129974	419671	472328
O43809	NUDT21	353086	277716	319694	332922	525977	380621	1.12535e+06	986730
P26641	EEF1G	3.9665e+06	3.28142e+06	2.89638e+06	1.97362e+06	4.66476e+06	4.2439e+06	12570009	7002674
Q16658	FSCN1	782243	571852	399275	605323	985089	2.04493e+06	850489	1.6358e+06
Q13488	TCIRG1	68998.9	75626.3	45553.2	74510.3	124391	58256.5	170564	264779
P45973	CBX5	39623.7	124184	43308.2	63449.4	143956	133598	182950	167805
P56545	CTBP2	111844	88931.5	74092.3	56406.1	70806.4	128218	289525	278908
P35580	MYH10	148538	279757	277924	480436	561750	381793	573113	1.21959e+06
P27701	CD82	84146	110902	90030.2	72466.5	311615	124835	163941	223115
Q16666	IFI16	190013	156184	183461	231104	343466	463691	315849	623625
P49006	MARCKSL1	431496	113602	375623	64044.7	572096	770166	494849	406893
P50452	SERPINB8	55335.3	70729.2	35060.6	54506.4	82928.7	71769.8	136170	199410
P61289	PSME3	121364	101559	98020.2	34958.9	217789	133040	303058	154100
Q9Y3E0	GOLT1B	553837	649536	418303	241649	725210	576383	1.63223e+06	1.29017e+06
Q9Y680	FKBP7	110386	124057	89472.4	95523.4	197333	128360	324768	300365
Q92503	SEC14L1	395938	664854	484761	231845	1.29294e+06	549280	1.19057e+06	993860
Q9Y6M5	SLC30A1	62567.9	95639.9	74609.7	7463.45	298807	57609	96050.3	91474.7
Q8TDN6	BRIX1	27295.5	32269	39508.1	40511.5	85872.7	100536	64338.6	64898.4
P25205	MCM3	124968	116815	171947	48870.6	89327.7	253686	493644	206367
P52790	HK3	52577	63966.2	53575.1	187293	89590.8	50342	234554	430538
P23434	GCSH	57939.7	48474.9	54538.2	21597.8	173194	76508.6	134371	25266.3
O43719	HTATSF1	52967.1	12132.2	64306.5	44676.6	99618	126818	91392.9	72036.6
Q96A72	MAGOHB	338953	351372	292585	303808	497510	395622	1.34671e+06	636994
Q6P587	FAHD1	498687	454110	335800	247397	713721	540990	1.71258e+06	460534
Q9NR30	DDX21	237533	194019	273047	57780.3	342123	677502	420974	258939
P35579	MYH9	6.50147e+06	6.75155e+06	5.05566e+06	5.6689e+06	17076792	10409144	13759244	12130467
O43324	EEF1E1	323321	544191	277126	353176	281859	645378	1.73674e+06	666900
P52630	STAT2	60334.8	84193.4	36216.7	73242.1	94557.2	60794.4	192953	216226
Q9NVM9	INTS13	34514	57527.9	39191.9	35014.3	78104.6	55276.5	135066	100188
Q16527	CSRP2	225072	344544	196120	237078	495306	615840	480068	629149
P05362	ICAM1	368046	313195	458351	350899	875517	711804	812626	899117
Q8N392	ARHGAP18	93792.8	86144.4	72132	40077.4	149153	209277	155614	131707
P27707	DCK	85932.1	76624.4	73574.9	53824.7	97819.1	68797.3	300680	173183
P80723	BASP1	787301	519002	544358	405294	1.30335e+06	705608	1.03633e+06	1.92285e+06
Q9HCE1	MOV10	42384.1	65074.6	41356.6	8064.35	57643.3	34424.2	134575	118735
Q9C0E2	XPO4	75325.4	44595.8	75450.9	42020.6	125414	108428	207486	79702.6
P63167	DYNLL1	6269.29	15763.6	6012.4	940749	450989	323507	571085	780676
Q99848	EBNA1BP2	76441.9	85886.8	99472.7	39249.1	146884	190757	240102	81587.6
Q9BYT8	NLN	105688	63276.6	45053.1	31170.4	198193	142775	102748	92203.7
Q96JG6	VPS50	48259.7	41680.1	38144.9	15487.6	36838.9	24197.6	210916	41355.5
Q14669	TRIP12	35748.6	31392.8	31185.4	8208.02	69543.8	48358.2	65809.8	48599.7
Q9Y2X3	NOP58	448158	347081	435284	315745	821796	680789	1.19083e+06	676360
Q9HCN8	SDF2L1	480323	395329	583195	231999	862688	553530	775226	1.49152e+06
P41223	BUD31	29679.7	20175	43131.1	22406.5	53185.6	63234.5	61539.2	73092.4
Q6PI78	TMEM65	114392	98409.1	110370	88908.9	271493	184240	204270	235653
Q96FV9	THOC1	48254	38029	40232.3	24088.7	79816.1	67962.3	90270	89223.8
Q9Y5K8	ATP6V1D	92652.4	132299	77711.9	45603.6	121567	94521.4	156378	382210
Q02809	PLOD1	70174	158709	219188	120488	127293	261252	229815	613612
P49247	RPIA	76326.9	25515.7	51922.4	42628.5	119628	122499	141033	42149.2
Q12805	EFEMP1	1.3134e+06	1447278	977579	1725975	4293258	2.40388e+06	1.67184e+06	3.40857e+06
Q12788	TBL3	52661	55409.4	29986.9	16900.1	63545.3	94436.8	89424.7	86554.7
O15254	ACOX3	40071.6	108345	26006.6	41361.4	53647.9	39940	305100	64800.2
Q2TAY7	SMU1	241882	200769	227725	188097	314725	282914	785632	460150
P20700	LMNB1	2.00019e+06	1.99404e+06	1.50129e+06	990030	3.8282e+06	3814870	2434308	3.84626e+06
Q96T37	RBM15	11454	8335.88	11414.5	9661.21	18829.1	17013.5	21155	30728.9
Q92888	ARHGEF1	144422	155769	151291	79666.7	298827	247058	268903	323818
Q6Y7W6	GIGYF2	26963.1	36473.7	29769	16173.8	48373.1	38206.4	64339.7	83533
Q96P70	IPO9	185402	151869	184568	136389	136702	277079	593727	400518
P19623	SRM	146124	147481	220464	41321.1	249073	39757	604402	293763
Q9Y508	RNF114	62478.4	34525.3	47899.4	55115.9	61870	195435	123682	45239.3
P80404	ABAT	40562.5	85601.1	35452.4	26760.7	213421	34464.3	134333	18512.4
Q9BWJ5	SF3B5	189555	147870	128431	113290	359523	193956	274476	404023
Q8N0U8	VKORC1L1	139608	118584	112185	210657	185077	155739	551971	342693
O95967	EFEMP2	255530	207028	139581	293434	551157	502360	372141	478351
Q9NQH7	XPNPEP3	41888.8	58551.4	22042	5636.92	45018.9	69105.6	125821	31093.3
O60231	DHX16	65799.3	45035.5	62073.6	33426.8	110647	64374.8	192291	69070.5
Q9UBG0	MRC2	97081.3	96710.1	83631.3	103051	143718	111406	209710	338944
Q13136	PPFIA1	21857.5	11472	17929.7	18460.4	29249.2	32563.4	44272.6	41111.5
O00160	MYO1F	151076	143049	96516	50138.8	188723	139815	178653	421879
Q9NZU5	LMCD1	139797	417268	57843.5	102949	423191	250677	359909	478414
Q14847	LASP1	576382	759692	603212	580936	722642	1.53819e+06	603238	2440888
Q9H773	DCTPP1	763092	259711	404841	72841	1.14339e+06	1.00382e+06	872367	138267
Q6RW13	AGTRAP	67825.9	82019.9	72829.8	275344	189063	175088	324093	359555
O95786	DDX58	106046	58573.7	40304.3	51810.2	150953	130589	148816	109503
O94906	PRPF6	159957	132756	159753	108400	257058	197559	457089	262204
Q13636	RAB31	96758.4	203624	88604.8	137084	356696	225945	221342	296668
P39748	FEN1	196067	221848	258698	132915	356358	467274	539634	326557
Q9UPN7	PPP6R1	46976.6	26981.2	48495.1	37353.2	65393.8	39884.5	59066.1	169089
P51858	HDGF	1.15972e+06	691002	808502	646933	2098254	1.64973e+06	2.01328e+06	1.11542e+06
O14656	TOR1A	41436.1	73120.5	45905	42809.8	82125	70649.2	95042.1	174849
Q5T5P2	KIAA1217	69113	41514.1	38189.6	60586.7	131532	100791	166140	35224.5
Q6PI48	DARS2	237878	130603	98249.4	49222.3	451902	177922	208573	229292
Q13459	MYO9B	49518.4	62700	54465.7	67396.4	92675.2	62467.7	125235	202746
Q96I24	FUBP3	113295	131125	121987	134422	189809	251768	220158	370816
P85037	FOXK1	60810.1	68704.5	106539	76489.5	190070	130065	204981	117820
P13473	LAMP2	423020	185487	125228	231329	469465	252914	524857	737141
P10619	CTSA	864986	674941	397262	416628	2117947	486569	1.04329e+06	1.17565e+06
P06748	NPM1	835129	1.03276e+06	846857	8796.81	1.66585e+06	1.22575e+06	1.50946e+06	1.17729e+06
Q9UBQ0	VPS29	257877	171601	144911	461966	246453	190237	746604	939351
Q9BVP2	GNL3	74044.3	69571.2	78165.2	37796.4	138256	155872	144401	93002.8
O43290	SART1	35390	30246.4	40783.3	44549.6	55341.6	102062	81131	70503.2
Q92820	GGH	613214	102271	238124	112451	528211	183909	1.19602e+06	274001
P04179	SOD2	1.44161e+06	1.4381e+06	2.54767e+06	2.78368e+06	4.60823e+06	4.04241e+06	1.95313e+06	6194426
Q16539	MAPK14	82054.1	77640.4	43684.8	53661.9	152934	89362.5	163451	119824
Q00059	TFAM	290858	236263	125337	349717	332413	419848	537335	757993
Q13428	TCOF1	73658.7	47517.2	87142.6	52155.4	111024	196632	123910	99954.7
Q8IY67	RAVER1	167591	34667.4	90111.4	54990.2	241830	172764	156722	137309
P34897	SHMT2	597905	725104	487348	116596	1.05694e+06	555067	1.29145e+06	1.02723e+06
P20592	MX2	51020.7	34257.3	18944.5	35901.2	83203.2	37766.6	75714.8	88912.7
O75525	KHDRBS3	344583	431862	270841	588890	611555	398839	1273256	1.05048e+06
Q9NXV6	CDKN2AIP	21664.5	34925.1	43731	33208.1	50637.6	49436.5	161878	10100.3
Q04837	SSBP1	1.13432e+06	1.06507e+06	1.03657e+06	878138	2.34202e+06	1.52536e+06	3.11783e+06	1.39559e+06
P18084	ITGB5	20864.1	44064.2	40909.2	57466.3	46794.2	118856	75634.6	91334.9
P11215	ITGAM	105312	110616	159813	494140	347340	77644.3	395388	949361
P20933	AGA	11242.9	10358.4	18718.3	9791.23	26557.9	7547.23	24312.9	43499.4
Q96H79	ZC3HAV1L	6061.18	61519.1	29501.9	58959.9	9762.08	69318.5	191667	46454.5
P48651	PTDSS1	24956.8	29814.5	15119.6	8537.32	47038.2	24679	58359.4	29298.9
Q15102	PAFAH1B3	181736	99204.2	191409	143773	340681	334647	400633	175114
Q02543	RPL18A	2.03423e+06	1.87056e+06	1.77011e+06	2.16726e+06	2.75887e+06	1.89327e+06	2.61791e+06	8629919
Q9UIG0	BAZ1B	20669.2	27264.6	42452.6	22373.2	69897.5	61805.1	46720.2	50003.8
Q9BQG0	MYBBP1A	75651.5	48302.9	87887.9	32019	117185	71334.2	163631	141178
Q641Q2	WASHC2A	37126.4	36490.6	35215.9	6654.95	41730	37317.6	50567	103820
O60832	DKC1	154762	104215	90218.9	37367.9	163792	225434	219729	172269
Q14008	CKAP5	214122	177124	189190	158885	461911	383611	448181	199036
P62841	RPS15	744762	1.07525e+06	777276	737841	640894	987413	1.04142e+06	4.04722e+06
Q9UBF2	COPG2	212206	124191	118380	27478.2	285482	193429	261492	230168
Q99575	POP1	21551	10038.1	22927.8	12431	21878.4	33824	47270	31678.9
P32320	CDA	54060.8	87178.1	26808.4	110119	160368	62815.9	171514	164203
Q15007	WTAP	60002.1	27552	39005.9	29933.3	72396.6	64851.1	108032	69119.5
Q15813	TBCE	34943.2	43382.7	31029	22834.1	36868	80382.9	57150.1	91158.9
Q7Z3B4	NUP54	114698	93415.8	108270	93106.2	216634	187402	241349	175699
P09012	SNRPA	259787	518636	295798	425959	911796	669013	699484	723465
Q8WWM7	ATXN2L	48603.6	53070.5	64235.4	65842.8	109739	155266	124040	74891.1
Q9ULH1	ASAP1	19651.8	30845.9	20935.8	17637.2	55133.6	35274	31777.2	55900.4
P09917	ALOX5	36488.6	26329.8	15247.5	49890.9	93753.7	53022.2	12130.9	96553.6
Q96I25	RBM17	55930.5	34159.7	53620	36172.5	53911.8	82877.1	126744	95428.5
Q9NQG5	RPRD1B	164811	87874.4	124111	60310.6	429467	187099	214692	40622.4
P20160	AZU1	208644	342572	531100	1.48928e+06	1.49574e+06	220433	2.05535e+06	1354193
Q13263	TRIM28	1.31756e+06	858515	1.19964e+06	817557	1.99369e+06	1864998	3024133	1.44862e+06
P37802	TAGLN2	2.98554e+06	1764468	2464335	2.46865e+06	4479661	6.51208e+06	5.06728e+06	3174939
P21810	BGN	3425540	4878191	6.97044e+06	9881792	11303697	9523082	9484501	19656812
Q6ZT98	TTLL7	993647	744186	1.14962e+06	623405	2.31806e+06	702687	1.49633e+06	2.45013e+06
Q9Y4A5	TRRAP	12745.2	12404.4	13714	9103.25	25118.3	18392	30049.1	21482.8
Q16831	UPP1	82735.5	43534.6	27981.4	42045.4	126339	58079.1	95511.6	108391
P08575	PTPRC	326777	315369	540643	314407	706011	177118	690411	1.38096e+06
Q86U42	PABPN1	287262	210802	377062	236841	501161	556222	577675	556992
P16949	STMN1	183452	482712	387842	190216	319287	549233	878229	703339
Q15185	PTGES3	975757	739507	1.1312e+06	1.06622e+06	1.62372e+06	1.57691e+06	2.70593e+06	1796607
Q53H96	PYCR3	53003.2	22131.5	56086.2	103375	87810.1	86497.6	140308	147068
Q14247	CTTN	86501.3	148140	95494.4	78501	77158.6	408283	142558	175874
Q13492	PICALM	545209	578992	377716	267495	650756	1061456	703513	1061493
P98171	ARHGAP4	38537.2	34217.1	31576.2	32104.7	50991.1	94729.9	57319.3	64954.2
Q9BVC6	TMEM109	1.04684e+06	1.31701e+06	1.53826e+06	2.11833e+06	1.40343e+06	1.6293e+06	5940822	2.8423e+06
Q7Z2K6	ERMP1	171661	76813	86243.8	27997.2	135300	363119	178428	33833.9
P04216	THY1	460556	743173	616666	919631	3369766	831017	429896	736545
P18583	SON	54533.3	75758.4	91685.2	37921.5	89726.7	149387	166228	103647
Q92665	MRPS31	48586.6	32253.8	43086.3	20407.5	49672.6	62517.9	89855.7	80513.9
Q9BZ29	DOCK9	11423.5	23911	9344.94	6081.14	24742.8	24552.1	30483.9	19454.9
P42285	MTREX	92711.6	16780.4	81158.4	12687.5	118996	86199.5	82065.8	109916
O94776	MTA2	122709	94341.3	152172	110238	239541	234184	235820	226227
Q9Y625	GPC6	54522.3	173314	71480.9	42182	170108	79552.3	146122	270308
O60869	EDF1	258791	169117	233971	174136	322164	379282	585873	338451
Q14137	BOP1	39652.2	39005.9	54818.5	21699.6	41661.2	72451.1	116055	71376.4
Q8IXH7	NELFCD	32373.9	21860.6	18699.4	5676.79	66180.9	41118.3	33805.1	11151.8
Q9NY12	GAR1	272534	311073	258804	210325	506622	402515	703938	425115
Q15582	TGFBI	6703730	6000472	5.54914e+06	11548759	15566895	23927720	10618665	7489876
Q8IYS1	PM20D2	50137.6	53913.6	90684.8	23973.1	61531.4	160141	176565	24105.1
P62701	RPS4X	1.55328e+06	1.52816e+06	1.3829e+06	566857	1.63528e+06	2000016	3.98531e+06	2.09139e+06
Q8TD55	PLEKHO2	118186	110328	106740	128839	145632	122740	169783	457602
Q96RF0	SNX18	43546.3	45861.4	40953.2	65319.1	31453.3	75038.2	24215.6	246170
Q9Y3T9	NOC2L	41432.9	44976.3	50601.1	31304.7	75736.8	60898.2	115891	71554
Q9BTT0	ANP32E	169815	170277	315106	520317	365742	201971	1.04294e+06	652600
Q15427	SF3B4	32195.8	52567.3	49747.3	36265.5	54524.5	81930	52251.4	139852
Q14192	FHL2	630242	573928	470237	536477	1.24298e+06	1331771	1130368	547108
P57740	NUP107	45574.2	39149	52821.5	37892.7	125390	72863	99190.8	39706.8
Q92783	STAM	64354.2	36226.6	96501.5	35533.2	120878	87482.2	185187	53158.9
Q15172	PPP2R5A	79830.1	19628.4	58409.5	31429.5	83299.2	44457.6	110817	124814
Q9P0J1	PDP1	94560.2	83125	81892.7	43179.9	181732	121041	142834	134660
P51571	SSR4	588031	351367	290075	53804.1	357812	306863	593298	1.20063e+06
P78406	RAE1	69920.2	58340.5	43756.8	23795.2	122482	89321.6	95424	67446.1
P17301	ITGA2	293223	177621	135285	55576.5	309665	463041	453673	39748.3
P33527	ABCC1	25506.9	49716.1	29873.2	45221.8	72793.5	44826.6	97169.9	72761.9
Q9Y5L0	TNPO3	116600	95649.2	112609	113994	131439	132021	403974	168869
O95232	LUC7L3	57096.6	50586.4	34825.4	36393	71002.8	57538.9	125434	86500.8
Q08945	SSRP1	325942	291894	288954	180880	406353	337222	839049	487032
A1X283	SH3PXD2B	93423.6	154868	74158.2	120759	225089	185944	210870	221168
P09429	HMGB1	1.22623e+06	922516	1369762	1.27815e+06	2.80086e+06	2.18608e+06	3.08076e+06	1.04506e+06
Q8TB61	SLC35B2	276080	155143	72493.2	28505.5	270548	235936	276728	227403
P80188	LCN2	93889.7	350062	276997	467004	1134024	76728.9	587556	456987
Q86X55	CARM1	238546	239189	286718	247498	290863	397056	712980	520072
Q14699	RFTN1	19184.6	17937.2	32856.4	17092.4	48809.7	37291	37848.5	41217.9
P15153	RAC2	581141	446273	990308	853669	1.03444e+06	451759	1023366	2.93704e+06
P02794	FTH1	359569	955841	911767	791714	2.15539e+06	1304641	994239	1271914
Q06828	FMOD	113870	197828	145159	261624	514767	345807	32824.5	468510
O60488	ACSL4	61236.1	206433	133903	142757	140431	288924	244111	357455
P00740	F9	60839.6	32955	88732.1	305097	164730	58673.9	45031.4	653325
P08195	SLC3A2	131602	261889	139528	68396.7	202473	166257	279098	488798
P20936	RASA1	20063.9	29331.1	36942.8	30544.1	49070.5	65427.4	79984	26363.5
Q9H9B4	SFXN1	274870	329338	226667	128133	366547	399766	564994	478684
Q8TEM1	NUP210	113578	137811	131997	44269.7	185220	79354.8	321049	221263
P11678	EPX	3.08203e+06	2.83388e+06	1.48475e+06	1.25466e+06	1.37706e+06	847552	1.3381e+06	12762765
P08708	RPS17	1.59319e+06	2000333	1.76951e+06	988735	1.24514e+06	1.75535e+06	2771505	6.20003e+06
O75223	GGCT	431085	241912	320628	205136	885547	439964	628295	300906
O96011	PEX11B	68018.3	98068.7	57293	74650.3	114183	212143	103320	129812
Q9H4E7	DEF6	33869	24836.9	52883.5	28721.7	61306.9	40051.9	51160.9	110654
Q9BVK6	TMED9	695957	517115	458446	1.03669e+06	634969	470493	1.64877e+06	2322614
P30405	PPIF	751756	523136	295035	318838	349739	215731	1.32749e+06	1.64588e+06
Q9NX62	BPNT2	73656.9	102821	68109.8	43202.8	65618.9	48167.1	274668	149959
Q12931	TRAP1	460403	407998	210595	183431	854150	617644	546836	342232
O00567	NOP56	348844	290093	358445	243996	549265	613773	643824	512063
P08571	CD14	281009	256862	250580	405574	296152	228704	262266	1.44267e+06
Q9H4Z3	PCIF1	44738.2	56861.5	45485.3	61437.4	168893	77347.8	92993.1	50124.1
O14907	TAX1BP3	444086	471321	600411	459046	333850	547384	1980589	822287
Q9Y2B0	CNPY2	160396	167691	80639.2	89714.4	171143	140333	210042	408245
Q9HA77	CARS2	111744	73705.8	125199	75197.6	129674	148955	342474	98514.7
Q9HCD5	NCOA5	64483.2	51344.2	100698	121020	189170	134360	162413	142830
Q9NVP1	DDX18	171170	92800.5	146131	63665.9	172846	223664	422699	61613.3
P13010	XRCC5	1.09911e+06	1.01924e+06	853267	745822	760433	1.19437e+06	3.10013e+06	1.85485e+06
P08240	SRPRA	136520	121046	95975.8	43722.9	168093	134203	125803	310155
Q6ZNJ1	NBEAL2	43113.2	14013.8	19604.4	13380.9	43464.7	40079	34926.6	48886.3
P86790	CCZ1B	107154	69064.7	95173.1	74188.1	147565	145119	138676	209975
P62314	SNRPD1	271405	255452	248397	429519	291796	275814	1.00207e+06	666059
P16401	H1-5	17442414	18743696	9125489	3068013	22658414	13159590	25467320	28387920
Q13283	G3BP1	46178.3	56094.9	52514	35296.8	66630.1	162360	77316.2	45790.3
P41218	MNDA	223282	314785	399303	1691916	852925	192468	818848	3.00253e+06
Q15785	TOMM34	61227	32073.4	61424.4	39201.9	118028	113290	93491	33736.8
Q8WUM0	NUP133	151695	107703	113763	93027.3	214260	210635	190311	245218
Q01081	U2AF1	228017	268135	209683	124082	363538	366861	393314	407684
P07948	LYN	115073	159178	94706.8	158814	151840	131327	199164	491280
Q9H0V9	LMAN2L	92890.8	93081.9	93713.4	90662.3	146074	126749	224744	184849
Q6P4A8	PLBD1	320064	100179	187324	152883	408671	111809	594936	285647
O43252	PAPSS1	205380	115028	93690.9	36553.5	228097	158638	252340	190486
P15498	VAV1	47087.3	38742.5	40482.8	67145.1	81674.3	31176.5	62406.2	180776
Q8TAE8	GADD45GIP1	64044.3	49210.7	37010.3	7306.87	60654.5	65416.4	69866.9	93942.7
Q8WXX5	DNAJC9	48552	67363.7	82795.2	37214.8	89126.5	155498	91747.1	97538.3
P49756	RBM25	86058.4	67115.3	86924.5	27125.7	121422	81482.7	111795	176728
Q5VWZ2	LYPLAL1	243598	268812	211564	172940	458063	351731	394846	444404
Q6NSW5	DENND10P1	88231	77413.8	74455.2	32615.7	115927	98020	129665	157711
Q13043	STK4	40697	55532.3	82254.8	62138	131924	64273.9	99592.8	146072
O60264	SMARCA5	146037	111486	135290	41630.1	228799	189261	197568	182088
Q14919	DRAP1	156147	168214	216404	197203	412894	198876	375912	367040
Q7LBC6	KDM3B	51550.8	66540.9	51880	50847.6	87258.3	71771.1	177605	68236.7
Q8WUP2	FBLIM1	53950.1	110150	57539.8	55350.9	123058	145722	82008.6	156859
P13164	IFITM1	791550	710760	426572	1.21969e+06	787367	1.03264e+06	1.72621e+06	2.21599e+06
P55160	NCKAP1L	82893.1	66120.9	90452.8	62547.3	98114.7	50215.8	133431	270647
O94855	SEC24D	133668	106896	44767	33049.3	93298.9	61028.3	245302	182649
O00299	CLIC1	5772426	3.46886e+06	3.98516e+06	3085113	8908039	7.08584e+06	9608294	4211284
P16930	FAH	16028.1	228004	218913	393571	52902.6	250390	586634	674715
Q9Y5S1	TRPV2	46702.3	59649.6	51187.2	40620.4	88055.4	63625.3	92496.2	117734
P78324	SIRPA	54805.7	48415.3	51514.4	71346.4	93835.6	20978.1	78476.1	219352
O43169	CYB5B	762745	560062	577320	538673	2.53888e+06	1.01772e+06	358191	534946
P30533	LRPAP1	57047.6	72508.7	33005.6	49384.3	82072.4	64095.7	76162.3	164267
P56537	EIF6	758691	892758	716262	636644	1.52219e+06	859109	2.11642e+06	976112
O43493	TGOLN2	277201	116948	150620	66210.1	329892	241073	256317	284680
Q99797	MIPEP	68009.1	37062.1	38505.6	20546.6	119621	70488.7	71942.7	36580.9
P62318	SNRPD3	1.07087e+06	724466	981819	601241	2.01482e+06	1.22966e+06	1.30018e+06	1601270
P20962	PTMS	718239	126392	1.35896e+06	350666	1.28924e+06	1.36033e+06	1.23528e+06	761426
Q99836	MYD88	32312.3	41422.5	24474.5	39112.2	52085	43689.6	62419.3	91443.6
P29728	OAS2	139322	118985	82223.6	208744	170410	84845.4	261916	481342
P35249	RFC4	52586.7	96913.7	65178	51714.9	113995	65687	167518	136929
P36955	SERPINF1	863792	671854	1.15706e+06	2.92881e+06	1.26188e+06	1.14778e+06	2.70051e+06	5.09327e+06
P06454	PTMA	8034940	666895	5.92255e+06	2854306	7328876	9971135	8414609	5986653
Q92930	RAB8B	75767.8	116283	52171.7	103245	137599	71243	123788	297204
P53582	METAP1	94402.1	64851.1	77364.3	64950.2	132843	260109	101727	51680.7
Q9UMS0	NFU1	90744.3	105600	93247	62756.8	112281	108765	294452	122849
P61803	DAD1	2.03529e+06	2.30724e+06	1.43045e+06	984010	2.60064e+06	1675973	4141523	3818572
Q7L0Y3	TRMT10C	179428	182119	137683	94828.1	292386	221997	392480	168764
Q08AF3	SLFN5	23938.8	53788.5	69585.9	90467.3	106668	36261.1	114032	172827
Q15181	PPA1	1.29898e+06	960753	772068	544480	1700243	2425671	1618835	709564
P55001	MFAP2	67272	75555.6	141003	209114	420466	227640	144387	95902.2
Q9Y5L4	TIMM13	732117	481850	571608	256204	927941	858424	1.37478e+06	516240
Q68E01	INTS3	65080.7	35318.5	41324.4	25655.8	103631	34478.1	77096.4	85729.6
Q5TDH0	DDI2	66155.9	29507.1	73023.8	120766	45138.5	48810.1	124699	301345
Q9NP77	SSU72	57098.4	42553.3	48136.1	39520.6	66727.2	50244.2	125639	93184.9
Q92925	SMARCD2	95118.5	89672.9	96336.8	52311.3	134330	127256	177648	158263
Q9HCE6	ARHGEF10L	86924.9	117663	82961.4	58991.9	61407	459745	61903.9	37322.3
Q9Y333	LSM2	384477	275612	556393	452833	488094	666050	1136360	695787
Q8IWB7	WDFY1	305262	219799	150243	207594	457258	363579	405966	352072
Q08J23	NSUN2	264504	171227	215127	111939	399903	308508	474347	180238
Q15424	SAFB	106209	75575.9	96914.8	75739.4	104219	159804	235280	133162
Q9NXH9	TRMT1	15995.1	6042.42	14678.3	4924.8	12321.8	39756.9	7832.81	14374.3
P55265	ADAR	177207	154364	153518	138774	317109	248244	273819	273223
P34741	SDC2	27216.5	18229.6	24653.7	28202.8	52022.2	58495.6	50580.9	14143.7
Q6QNY0	BLOC1S3	20975.6	14978.3	43026.6	23560.6	31160.8	30621.7	49393.9	71375.6
P55795	HNRNPH2	796306	382065	490000	416334	977804	544407	2128866	57174.8
Q8WWC4	MAIP1	69373.9	17941.9	46459.3	38171.5	76779.9	57017.7	99316	72666.7
Q9Y5M8	SRPRB	146956	196716	113083	75386.8	75934.6	163801	106475	599148
Q01130	SRSF2	725812	627855	524730	749518	386581	927130	2.26574e+06	1.08902e+06
P35658	NUP214	68095	34381.1	56468	52998.9	99397.7	81467.8	119187	76394.8
P49959	MRE11	57970.8	52108.8	47343.5	55784.5	76677.3	106601	128358	66984.2
P11387	TOP1	394315	427495	319060	194743	674848	474978	700163	521067
Q8N1G2	CMTR1	22903.4	19795.2	44198	50254.6	59193.5	27478.5	99840.5	56846.8
P62854	RPS26	1.92269e+06	2.3655e+06	1408587	1.16979e+06	1854335	2.19551e+06	3331147	4795441
P49903	SEPHS1	142559	104851	152160	100901	185703	135193	298216	266594
O15042	U2SURP	81450.1	89807.2	119501	88057.4	108791	86477.6	270124	203994
P08579	SNRPB2	204864	199034	94340	96507.5	332105	265286	213213	239070
Q9BPX6	MICU1	25482.1	15481.4	57745	42891.8	82852.3	58681.7	51009	57271.4
P78527	PRKDC	971513	975905	909660	646008	1.74182e+06	1.11479e+06	1.94715e+06	1.37637e+06
O00422	SAP18	121498	180389	133273	113557	305426	190877	234682	234970
Q86UX7	FERMT3	499844	366775	472252	782620	827418	270679	587562	2.04559e+06
P50453	SERPINB9	225573	190821	216644	242837	375953	249200	272259	641066
Q9UBT2	UBA2	318636	239057	328233	269925	534218	492957	704699	295837
P50897	PPT1	335315	190291	154732	207285	165689	273191	372664	742108
Q15293	RCN1	702409	466944	326009	432685	739312	698711	587932	1.34612e+06
Q9UM00	TMCO1	238619	365252	202807	151165	301534	511644	538553	322344
O14497	ARID1A	45936.1	24216.7	40737.9	20789.2	57912.6	51132.4	61527	59424.3
P49914	MTHFS	119292	112781	141101	182526	249011	137507	392816	190969
P46087	NOP2	100055	76159.4	112922	54225.8	144128	140963	172038	142089
Q9UPU5	USP24	44600.1	42555.6	29603.2	7272.12	56397.7	38161.7	62601.9	59289.5
P18754	RCC1	243892	180001	198909	47626.4	229456	285868	368358	285827
Q96RS6	NUDCD1	117272	137405	87838.9	86107.5	175195	187942	205322	178303
P62304	SNRPE	190942	99680.4	106590	34594.8	112671	76185.5	369997	193080
O14562	UBFD1	108784	87689	92148.9	131734	187750	235357	173935	134190
Q00613	HSF1	29812.2	15454.5	33355.2	28049.5	44340.4	50499.2	45418	45292.5
Q9BXP5	SRRT	262272	210439	251282	268780	547187	373340	438869	366580
Q9BZH6	WDR11	82947.2	70227	27384.4	27101.6	73625.5	71637.9	96922.2	118632
Q8N684	CPSF7	116273	97198.3	126305	92258.7	155348	172409	193719	228639
Q63HN8	RNF213	87839.1	126833	74291.9	82022.1	165988	77000.1	189564	211161
O43896	KIF1C	33753.5	40009	27434.5	50612.2	89842.5	30816.4	119553	23182.4
P16989	YBX3	85296.1	180248	158181	207410	109926	322990	278730	381534
Q96AX1	VPS33A	63780.1	34568.3	35001.5	51548	113455	45448.9	70817.6	90533.4
Q9BTY7	HGH1	59895.3	16110.5	60651.8	48835	82980	61325.8	108566	68137.8
P05109	S100A8	6212737	8985573	6276685	21517686	29099480	4.16876e+06	18725698	22358384
Q14185	DOCK1	53039.9	55022.2	29278.2	58329.3	78279.2	80103.4	68216.9	111233
P51003	PAPOLA	68222.3	61398.4	77138.7	61219	112274	101457	125802	123081
Q12913	PTPRJ	42395.8	68555.9	56031.7	97607.8	102878	41295.6	109917	202548
O00442	RTCA	140745	129716	142195	127077	265314	195299	203765	266506
Q6PCE3	PGM2L1	102007	45487.8	90643.6	120127	171105	156447	219730	70508.4
O15143	ARPC1B	797268	660472	526018	485258	758224	903047	929329	1.66633e+06
Q96AA3	RFT1	93698.8	144201	56641.7	57129.1	161592	92708.7	136355	215087
Q8TCJ2	STT3B	530636	568309	390121	272612	745909	606181	1.07854e+06	597948
Q16630	CPSF6	210584	156644	168884	74527.3	171872	247860	332080	297912
P09234	SNRPC	195828	258557	299731	246794	353110	362057	520969	483956
O60343	TBC1D4	68661.1	51397.2	39185.4	13794.9	57192.5	83797.7	132291	24030.2
Q86X10	RALGAPB	71184.4	56437	47306	41415.5	94578	80315.3	118274	78029.5
Q13435	SF3B2	512231	453790	439588	281207	624933	765233	642594	855852
Q9BTY2	FUCA2	166339	75956.6	106286	35199.3	71779.9	78886.7	449203	57241.1
P52566	ARHGDIB	667572	736084	641240	819898	624731	677064	900388	2.70019e+06
Q9Y2W1	THRAP3	155552	127097	152873	113581	173851	348985	204683	211014
Q9NTI5	PDS5B	88789.9	86450.2	85721.9	120719	182135	128647	156095	185056
Q01105	SET	2.10599e+06	1.78921e+06	2.21776e+06	1.41346e+06	3.62305e+06	3301556	3.20745e+06	2.71982e+06
P50443	SLC26A2	105835	20932.7	8888.02	16829.9	44847.2	144700	54827.8	15895
P11166	SLC2A1	183827	121613	541880	1.43134e+06	589729	735205	608859	1.95483e+06
Q15714	TSC22D1	112378	80497.3	127436	180099	176978	295256	263161	118404
Q5UCC4	EMC10	56652.5	111745	73425	63699.3	79915.8	104565	157248	178437
Q5T8P6	RBM26	71191.4	74813.6	65626.2	48106.7	109895	92849.5	117139	122187
Q53S08	RAB6D	243220	248038	168457	208367	217565	315860	488166	455215
Q9BY32	ITPA	249113	184124	344253	159414	427761	274083	677562	214124
Q96PK6	RBM14	140848	66438.7	206981	185586	289294	253479	164990	311880
P21796	VDAC1	6429507	6.52195e+06	3.38724e+06	3.52176e+06	9399373	7532613	10011723	6804917
Q16512	PKN1	14342	15585.6	23580.9	22817.1	29893.3	14052.4	37934.6	47806.8
Q9Y6E2	BZW2	192486	266775	235216	123066	394493	347454	466167	180747
Q96EY1	DNAJA3	86143	86424.5	64815.3	83276.1	113809	160246	202830	67312.2
P98194	ATP2C1	48123	31427.5	26303	12409.4	39094.4	54924.3	36109.7	70528
P23193	TCEA1	117042	82832.8	86046.4	62478.8	151428	147002	223208	69302.2
P63172	DYNLT1	24735.5	28596.7	23856.8	14919.2	8261.16	43562.8	60405	43991
P06702	S100A9	2047144	2923743	3.5988e+06	11922389	17895594	1.29394e+06	10122151	5.42409e+06
Q9Y263	PLAA	159230	145409	169510	122435	227027	311589	323822	148706
P16035	TIMP2	62108.1	77331.4	92925.5	263038	153185	124372	189225	372846
Q9UKM9	RALY	762410	669860	547596	244894	1.3994e+06	757509	1.0582e+06	554133
Q14498	RBM39	103961	68954.2	87368.4	53195	122089	143126	138730	126310
Q9Y282	ERGIC3	81966.4	78732.5	85286.6	28770	113695	79249.9	130080	141619
Q00839	HNRNPU	1.57695e+06	1.27745e+06	1.44572e+06	1.30524e+06	1.88948e+06	3.23897e+06	2.55295e+06	1.79566e+06
Q9Y265	RUVBL1	651214	669505	635618	605995	1.00172e+06	971855	1302271	1.05317e+06
Q92917	GPKOW	29005.8	11886.9	16345.6	15475	24982.4	23964.8	45099.4	28791.6
Q13287	NMI	117756	82350.3	96861.3	161178	99290.4	75794.8	141444	457131
P08567	PLEK	278203	251534	298675	604784	536409	89284.4	229985	1.56423e+06
Q8TBQ9	TMEM167A	644516	771397	408436	552071	764327	608003	789513	1.85021e+06
P13796	LCP1	2.25084e+06	2126656	2593465	2.99004e+06	3.25619e+06	1.57864e+06	2.89038e+06	9088188
O14936	CASK	256399	173135	144379	60867.4	261000	260941	460521	84567.1
Q8NFH4	NUP37	127771	76831.7	109621	119226	158931	149094	217746	202731
P49321	NASP	207886	115903	141804	30913.6	156580	187627	263651	226577
P16403	H1-2	10994936	8.35164e+06	6469151	8024451	12422008	16121222	11632872	16594608
Q86VM9	ZC3H18	50690.2	12369.7	48062	10003.7	59328.9	44782	48554.2	50455.5
P20591	MX1	163188	188526	48554.3	198219	247311	98526.4	323296	334252
O15162	PLSCR1	284618	221021	213458	383297	478020	323255	422538	621034
O43818	RRP9	91261.7	76595.9	78614.9	16761.4	98866	85493.9	101771	153617
Q9C0C2	TNKS1BP1	45056.5	53039.9	38983.9	34937.4	63242.6	122978	33860.2	67248.8
Q9UI30	TRMT112	140497	125093	139380	123784	217326	287532	250116	128126
P15586	GNS	257476	295513	174159	188454	274008	173289	581792	498582
Q9NYF8	BCLAF1	183417	105981	161941	42891.7	92011.4	338144	179480	214846
Q9BWM7	SFXN3	276904	189092	150063	182743	423696	339105	330778	238120
O60493	SNX3	384545	447932	453146	777171	470084	441991	581060	1.94466e+06
P83731	RPL24	1.30224e+06	1267301	1246479	869464	1.56368e+06	1632985	2.94482e+06	1.66616e+06
Q13188	STK3	12637	39848.6	28087.7	32408.4	49267.5	38847.3	61619.1	38521.4
O95782	AP2A1	886321	878930	924791	979862	1.36025e+06	994258	1.73126e+06	2.02774e+06
Q9NXE4	SMPD4	39086.6	32260.5	38213.9	18289.1	72046.8	42025.1	65573.8	33229.8
Q00653	NFKB2	57630.9	64370.8	72325.7	108538	117036	103391	113118	170659
P23246	SFPQ	852470	812045	832867	727657	1.51926e+06	1.42936e+06	1.26713e+06	1.15285e+06
Q15031	LARS2	135482	89726.7	90134.4	50762	252157	95206.4	190559	71354.8
P62316	SNRPD2	739273	822449	561607	506136	1.04409e+06	849736	1.15934e+06	1.32229e+06
P09661	SNRPA1	192348	222037	295921	227975	318186	482834	407266	352053
P04839	CYBB	297407	242133	198245	313981	530238	170595	171259	875703
Q92609	TBC1D5	31820.5	36301.8	20911.5	25243.9	43122.2	44049	34216.4	68503.7
P52272	HNRNPM	1.46924e+06	2.0401e+06	1.77422e+06	1.98398e+06	2.72964e+06	3.5397e+06	2.74614e+06	3050216
P42224	STAT1	532747	705000	504162	928642	945748	735597	1.49487e+06	1.25484e+06
O00541	PES1	68290.2	42767.3	64314.8	21941.7	98480.2	50630	100976	77276.4
P63165	SUMO1	59681.2	41771	56985.9	42268.9	110215	80210	76860.2	65470.4
P02452	COL1A1	589243	685297	1.19042e+06	3.37771e+06	2.20043e+06	1352673	1.67809e+06	4454715
Q13303	KCNAB2	53403.6	60659.7	71126.5	73503	118694	61790.1	65461.4	182860
Q96S44	TP53RK	39971	43711.5	64329.5	27406.1	77311.2	47619.8	54736	111074
Q5VW36	FOCAD	36996.9	37345.5	31798.7	17223.1	41651.3	62186.5	26537.9	74054.2
Q92797	SYMPK	63153	45877.5	78965.4	34067.8	77091	70128.7	75516.7	145240
Q96HS1	PGAM5	82694.3	115129	100207	50275.8	123278	121724	230902	100766
P36269	GGT5	232805	208035	290000	287614	432115	276289	601210	375756
Q00403	GTF2B	53047.5	30813.6	32192.7	19099.5	48291.2	36867.8	72082	66349.4
P43897	TSFM	125719	121832	71408.7	67236	148118	114121	237019	139542
P21757	MSR1	8874.69	6416.44	20114.7	37263.2	14439.2	15702.5	19822.7	70192.7
O75340	PDCD6	311554	147080	35840.6	215721	282884	161987	430866	298549
Q92896	GLG1	400377	323024	276667	208018	617426	407455	350133	622332
Q07954	LRP1	292678	380501	334957	675113	423800	345485	695339	1.31694e+06
O95870	ABHD16A	76186.2	94660.3	63620.5	65028.5	115560	79428.2	150874	148707
Q7KZF4	SND1	1.08687e+06	1.21349e+06	1.20856e+06	863402	1.33484e+06	1.3284e+06	2.12363e+06	2.42414e+06
P08311	CTSG	1.5714e+06	1.50344e+06	3325806	4.00995e+06	5258243	1.5259e+06	6.1826e+06	4.18977e+06
P52815	MRPL12	634675	376088	448401	125005	781035	440327	883030	505790
P31689	DNAJA1	276004	223799	196122	158757	317906	327985	425737	336598
P49137	MAPKAPK2	18269.5	30557.8	11822.5	20549.6	35096.5	24006	38406	36206.7
Q8IXB1	DNAJC10	131902	174067	76153.1	101239	200986	182420	177557	234781
P30519	HMOX2	225367	249138	204331	120088	342331	355008	361924	255326
O43447	PPIH	140144	117009	153663	114193	209292	158198	310385	185018
P49902	NT5C2	64792.5	85491.1	83855.5	62188.1	142773	125842	125938	92460.4
Q10471	GALNT2	173910	120569	81844.9	39573.3	187655	138765	153431	203527
O94851	MICAL2	50957.1	67143.9	19971.6	43720.3	75334.5	71481.9	74170.9	77671.4
Q99598	TSNAX	140812	106406	105507	64161.6	147748	190296	227971	118544
Q9NT62	ATG3	142465	112464	96104.5	97413.3	92011.5	158231	169091	316884
Q8NFU3	TSTD1	507417	175058	397472	216250	437068	547791	928102	214513
Q8N1F7	NUP93	281848	236163	295820	174355	409606	341972	468712	398765
O95295	SNAPIN	98902.6	75496.5	85091.4	72438.2	108184	107507	166667	161469
Q07960	ARHGAP1	496314	655620	444391	552567	366898	446980	1.88252e+06	821638
P27708	CAD	184138	171185	155280	61195.5	159826	265251	298560	212394
Q7L5N7	LPCAT2	108989	49628.1	82007.3	185236	227258	81841.4	157821	229160
O00764	PDXK	483413	438671	444557	536821	976287	930778	733853	469698
Q7L014	DDX46	160358	106088	165871	77253	305841	208847	170522	146674
Q9BYD6	MRPL1	124237	96260.1	66224.2	34437.1	138874	122243	104879	157653
Q969T4	UBE2E3	128569	108667	112425	101411	221983	78427.9	271940	163042
Q9BZJ0	CRNKL1	74334	62391.6	50572.8	23007.7	87199.6	75427.7	104265	75847.7
O00461	GOLIM4	60293.6	87098.6	38100.1	40293.8	52927.5	69899.3	74246.7	170583
Q29RF7	PDS5A	84614.1	112557	103371	101080	181847	146406	173217	152477
Q93050	ATP6V0A1	159430	139933	118871	41158.1	235234	40153.9	205154	266902
P54868	HMGCS2	2.93023e+06	95109.4	300221	222976	1.57305e+06	88950.7	4062792	47782.6
P59665	DEFA1B	38097352	48969388	89743192	427566496	412660448	26398752	329384320	214573664
P21964	COMT	551715	265528	293946	366479	567293	392675	699882	743466
Q13153	PAK1	219105	194203	176490	196475	195277	326836	676943	79753.9
Q14978	NOLC1	115910	41658.3	85823.7	42025.4	100039	122993	146896	93730.7
Q9H2V7	SPNS1	85381.7	153899	84775.8	128537	93580.6	136799	200093	304682
P11388	TOP2A	81914.6	82387.2	70742.1	106222	142742	120723	188934	101407
P49792	RANBP2	200827	199004	194449	137361	215523	350939	341828	278418
Q92598	HSPH1	256361	260688	135198	95349.6	308800	365785	374392	163038
Q9BS40	LXN	453045	267871	226369	354118	710160	301700	313260	782272
Q13641	TPBG	57231.5	41177.7	59480.3	29599.1	115742	90163.6	49678.9	47343.3
P46060	RANGAP1	154643	169395	180179	102762	248787	208453	310489	211756
Q9NQX4	MYO5C	41527.3	2.33588e+06	1.60336e+06	137568	1.4374e+06	22389.1	5129829	50691.7
P20810	CAST	284884	43239.5	245409	120282	221143	380335	257584	259250
Q9UH62	ARMCX3	88380.7	109408	91843.6	60314.4	128835	114712	165253	154126
P55060	CSE1L	491054	605140	592250	512253	831708	852015	1.23516e+06	619536
O43795	MYO1B	129437	99253	88747.8	33585.2	128359	121434	142163	172282
P52701	MSH6	36548.2	42766.6	30780.6	15307.2	56077.2	59195.5	51675.1	34608.8
O14639	ABLIM1	54075.4	32888.2	36844.3	44540.3	45563.8	78028.8	53745.8	93053.1
Q49A26	GLYR1	78855	66785.2	67370.2	69219.7	92413.6	106252	174085	80315.3
Q9BZZ5	API5	244489	190694	228069	144798	411416	307014	406484	171879
Q86V48	LUZP1	244781	1195917	823146	27842.3	388327	1.91646e+06	1.3211e+06	51411
P61106	RAB14	519572	312294	314951	318311	381971	428171	826756	713752
Q8TCS8	PNPT1	137941	123790	89474.7	52524.7	191090	168240	172500	115794
P41567	EIF1	279313	277538	343850	254898	247995	332473	689771	582814
Q08380	LGALS3BP	556569	281889	289077	297430	751430	273631	804773	451570
O75915	ARL6IP5	907041	843058	914128	1.11756e+06	416418	749265	3.3002e+06	1.58461e+06
P02671	FGA	5.44391e+06	4743984	3.00045e+06	30195908	32265866	2.02274e+06	9439968	25668462
P57737	CORO7	311990	178316	198110	137570	357630	240396	219277	503474
O14879	IFIT3	67587.4	38357.6	8632.69	76016	51401.7	23069.7	94727.8	134727
Q969X1	TMBIM1	257343	201975	311388	888477	791982	354174	525674	973641
O60613	SELENOF	122088	55061.2	32604.1	96086.2	94895.8	67402.8	113096	211605
Q96TC7	RMDN3	147857	184250	105458	63570.6	180267	143017	279801	194856
Q15631	TSN	505597	300774	582948	339774	755192	614161	977743	405192
Q9HDC9	APMAP	1502936	1.45931e+06	1397192	2.39405e+06	2.92971e+06	1.8218e+06	2.24184e+06	3.75194e+06
Q9NR31	SAR1A	804166	563176	363602	557996	512156	567576	955297	1.60649e+06
P46782	RPS5	1.74386e+06	1.32431e+06	1.1938e+06	967795	280022	1.4477e+06	2945584	3.64119e+06
P52948	NUP98	88573.6	63678.1	76239	47185.3	120877	107965	102445	106883
P09601	HMOX1	75320.3	217110	35627.9	120784	74699.1	28104.5	73058	537270
P19388	POLR2E	105394	106465	112234	63254.8	168914	139538	179583	126437
Q99873	PRMT1	419653	402444	347364	265161	436096	452904	571689	811852
P98082	DAB2	133580	125952	88248.3	94018	133045	78030.2	147886	340810
P33121	ACSL1	96953.5	203871	239469	998112	119839	165822	487062	1.65754e+06
Q6UX71	PLXDC2	82512.7	59520.7	116609	204966	186027	137397	169364	239490
P21127	CDK11B	116468	48905.4	71053.8	86160.8	146222	98600.2	145195	119466
P60903	S100A10	9543981	3.80155e+06	4.42033e+06	7875819	4.83956e+06	6675909	16445111	12495698
Q9UKK9	NUDT5	255747	204574	153615	97682.3	227440	281125	281039	332722
Q01432	AMPD3	76138.5	73909.2	58080.9	69365.4	110725	69299.4	116375	141170
Q9P2W9	STX18	74316	79128.4	60535.5	33792.7	78742.5	54495.4	114353	142958
O95573	ACSL3	223368	165362	130982	105138	224888	363582	241333	154473
Q99943	AGPAT1	76491.8	142619	79960.5	75937.9	127859	114054	179404	169330
P16284	PECAM1	205996	236066	296931	446986	384588	170476	399239	913566
P31146	CORO1A	1.81498e+06	1777981	2.32786e+06	2.16073e+06	3.00847e+06	2.11229e+06	2.40879e+06	5197812
P61964	WDR5	93835.2	38170.5	98599.8	78361.8	167534	102940	72435.2	143597
P20042	EIF2S2	471560	432542	509217	333668	703187	610102	876545	560521
P68104	EEF1A1	13305483	16978016	5608516	5.25874e+06	11941584	19575844	14028179	19225128
Q3MHD2	LSM12	152779	171320	183118	141262	160993	203668	451470	203141
Q9UH65	SWAP70	103424	96560.5	141790	140990	164717	155695	208010	230079
Q16610	ECM1	85491.9	58470.3	72047.8	163076	135182	125630	175377	159273
P00736	C1R	395336	171421	362212	833411	462558	389527	549663	1.3648e+06
P61916	NPC2	1.51476e+06	800922	810921	580357	1.77263e+06	696969	1.1732e+06	2174006
Q4G176	ACSF3	193242	152227	163762	56870.8	281885	106892	268092	231132
Q92922	SMARCC1	189976	177706	141956	111946	267878	196008	283618	226940
P29692	EEF1D	2.02977e+06	2.18404e+06	1.96067e+06	1410781	2.84383e+06	2640377	2.98899e+06	3.41671e+06
O75400	PRPF40A	163549	96786.3	96007.7	102876	182281	163170	142015	232198
Q92600	CNOT9	50344	67677.4	43095.3	32165.4	91512.1	64950.7	87912.9	58447.4
Q9NZM1	MYOF	645407	1.14065e+06	780241	1.02648e+06	958099	1.54587e+06	1.61297e+06	1.50835e+06
Q9NZ01	TECR	417518	484526	270772	208379	346634	260675	655666	899346
P16671	CD36	81359.7	134030	215166	589707	80285.2	24076.6	232481	1.2596e+06
O43583	DENR	139835	104484	98077.2	168563	113252	165213	294991	225915
Q9NVJ2	ARL8B	163146	293403	268712	618956	201758	292195	664487	943981
Q9P291	ARMCX1	18460.9	27277.8	56559.8	87984.3	44170.3	28718.8	78995.8	145652
Q9NX58	LYAR	36815.7	27778.3	36381.7	33514.8	67926.7	49609.3	51055.5	41695.8
Q9NUQ9	CYRIB	452851	470631	510691	313736	633529	515892	675149	904363
P51649	ALDH5A1	100325	55625.2	40421.1	11930.1	169018	49050.3	70142.2	36891.2
O14786	NRP1	29663	35184.7	39709.3	64386.1	53433.1	44905	66305.9	99026.6
Q9UJS0	SLC25A13	303302	290982	130618	77685	380515	297605	352037	221980
Q96GK7	FAHD2A	166643	224759	102491	117216	179007	170600	391504	211077
Q9C005	DPY30	717331	621683	601023	452049	870266	852869	1.20817e+06	794335
O75643	SNRNP200	286014	248386	229087	162259	407097	296138	467095	271189
Q15459	SF3A1	263357	248734	311117	176223	447868	344977	409060	354020
P22681	CBL	29660.2	25072.9	41054.7	26832.9	46274.3	41099.6	60679.2	42643.4
P55957	BID	112520	112418	106368	92689.7	215729	117838	143047	182610
Q9UBQ5	EIF3K	513719	397435	473778	370830	512686	371365	1.15144e+06	693191
Q8IY81	FTSJ3	25989.2	22077.6	37744.7	4650.5	18254.3	32104.6	45879.5	44282.9
Q07065	CKAP4	1.04792e+06	847784	800487	546662	793281	792204	1.15094e+06	2.2994e+06
Q92542	NCSTN	361300	352113	272661	284782	499116	363211	511850	597358
Q12797	ASPH	256666	251047	267727	538623	310430	335484	591377	800670
Q15738	NSDHL	97594.1	104816	69405.6	42452.6	104505	169076	121640	92028.6
Q15020	SART3	87768.4	52293.1	66920	85725.8	110895	113555	115828	113345
P48507	GCLM	38972.3	42521.5	61282.2	105022	67162.5	24734.2	92716	199131
Q9Y230	RUVBL2	456407	372310	433138	349057	537200	676638	653078	627083
P59998	ARPC4	2.45877e+06	2.04654e+06	1.66887e+06	1.31272e+06	1.57501e+06	2.81144e+06	4.01166e+06	3.19254e+06
Q92878	RAD50	114060	101330	101506	87703.1	143619	182267	170176	130285
P02788	LTF	735946	1.35046e+06	3.29987e+06	9106971	7298722	410164	9000035	5.726e+06
P46821	MAP1B	112883	352845	239409	308276	78698.6	149609	606674	733328
Q9ULZ3	PYCARD	566131	558792	352537	247850	614184	402958	873845	777916
Q96A35	MRPL24	174828	122858	92470.4	56716.6	156386	136926	196351	201593
O14828	SCAMP3	140385	154979	138122	123990	161535	276373	159308	264025
P60866	RPS20	1.94255e+06	1.91082e+06	1.62245e+06	1104719	1812843	1.70619e+06	2.84093e+06	3.80619e+06
O43852	CALU	587595	563688	528506	742133	914377	1.03e+06	836268	958626
P03923	MT-ND6	544111	236346	235895	250282	479454	550181	658296	267101
P82979	SARNP	383424	178240	464717	207714	481972	379308	636081	407018
Q9NUJ1	ABHD10	250668	160868	181860	119810	159030	241868	237901	461500
O75694	NUP155	100932	88871.8	95133.5	72166.2	125512	137367	130802	156986
Q8IYB8	SUPV3L1	59936.5	39497	30848.1	35632.8	70071.4	121237	32838.2	31681.1
Q969L2	MAL2	717981	388998	225128	212877	648755	568904	944671	217932
P33993	MCM7	78772.4	95117.8	111639	17713.3	83467.2	134964	144206	104310
Q96KR1	ZFR	44377.1	16417.7	61544.2	76248	92975.7	74418.5	61361.7	76801
Q9UGP8	SEC63	275841	260789	199856	134744	273601	265943	321956	478602
Q8NC56	LEMD2	146565	155585	188341	198257	220168	224301	430102	184534
P14866	HNRNPL	1.25501e+06	1.00894e+06	1.01137e+06	899256	1.6914e+06	1.76397e+06	1.49004e+06	1.46979e+06
P68402	PAFAH1B2	281799	237653	323166	295879	475195	444033	516067	313674
Q12769	NUP160	109389	89800.3	74890	45245.8	116433	133179	116974	123853
P31943	HNRNPH1	1.43991e+06	1.23495e+06	1.49867e+06	1.13038e+06	2.3967e+06	1.75242e+06	2341734	1.65104e+06
O95486	SEC24A	95762.5	133263	74725.6	41009.3	96635.2	99763.2	136472	195861
Q9HB71	CACYBP	299408	239955	225623	282112	439045	503004	415931	246914
Q7Z5L9	IRF2BP2	73828.3	45962.6	53751.5	48656.4	58417.3	144759	63728.3	73477.9
P07602	PSAP	6549975	2.48618e+06	3025482	2595368	7.02845e+06	2.81322e+06	6.53914e+06	6.0502e+06
Q92619	ARHGAP45	65285.3	24317.3	51943	79178	83619.2	31680.1	65839.9	156536
Q7Z4H8	POGLUT3	130436	138997	130073	125783	156413	155317	233019	258766
Q9Y3B2	EXOSC1	44015.6	90638.4	33223.2	62744.5	46885.8	59293	110025	136531
Q9UHD2	TBK1	46993.4	35262	29450.7	36220.4	38785.9	44189.3	83929.4	59327.7
P46063	RECQL	497082	537000	405694	415808	885613	568223	953968	428721
P42677	RPS27	442756	679084	528274	390835	574322	740425	482541	1.32096e+06
O75533	SF3B1	463386	414463	324892	252342	332606	712201	436554	741577
P21283	ATP6V1C1	111660	97713.6	73194.9	82044.2	160669	81790.6	112387	202074
Q8IYM9	TRIM22	48631.9	51362.9	57229.8	31795.2	91963.7	26128.8	80824.6	89736
Q14151	SAFB2	246210	68886	231542	156509	309522	313432	273470	176962
Q9Y3Y2	CHTOP	13528.2	49660.2	44971.6	54379.3	45534.8	122323	48654.2	31589.7
P29558	RBMS1	82051.9	130826	90429.6	163578	177467	112789	226002	196033
Q96JY6	PDLIM2	33161.1	55968.3	23294.7	36683.8	56431.1	59498.2	43358	68108.1
P23497	SP100	83454.3	48158.6	78657.4	62524	113439	85318.5	116473	100741
Q8NI36	WDR36	73408.1	63170.2	41330.2	89547.7	61894	136225	124606	85002
O15269	SPTLC1	127093	81675.4	81691.4	32197.8	148334	138691	114178	90650.8
Q96F07	CYFIP2	31514.7	18051.9	49681.9	33179.4	84849.5	43090.3	29735.7	44152.4
Q13042	CDC16	36991.1	61416.3	44634.8	63640.9	52979.6	49734.5	94560.9	117661
Q15393	SF3B3	524439	522159	475351	280940	533247	581801	792274	838122
O60664	PLIN3	230750	222578	201486	231557	190368	475815	292251	389822
P12004	PCNA	292478	238739	259454	82503.2	388902	490041	255118	193240
P51665	PSMD7	526849	516069	551905	390534	736817	528726	790901	961274
Q6P3W7	SCYL2	100632	77619.4	88390.6	41833.1	95070.6	54424.3	138351	180753
Q7Z7H5	TMED4	260488	148284	109111	190056	222182	160391	382305	309982
Q96R05	RBP7	19960.5	6807.41	40072.8	163123	34896.6	10356.7	69888.2	233450
Q9NUN5	LMBRD1	15957.3	14323.4	8553.48	59004.5	24528.8	18441.6	43353.4	61967.2
Q9ULC4	MCTS1	559991	554076	655612	603925	768771	609236	1491338	726493
Q8IXQ6	PARP9	65959.1	116043	58333.2	108542	76673.1	110047	105264	236326
Q00325	SLC25A3	1.36266e+06	1.55694e+06	1066370	1.14149e+06	1.35962e+06	936430	3545374	1.9197e+06
Q9BW27	NUP85	109316	98360.9	89905.5	66541.3	170942	140242	130961	108978
P35659	DEK	306457	288865	328315	269869	756570	620282	265829	162947
Q13838	DDX39B	481638	278257	334427	161668	576052	375032	661154	287901
O75934	BCAS2	44448.2	62362.7	70057.6	33198	69879.9	56978.6	79114.2	111782
Q15833	STXBP2	148096	116842	103553	69454.9	187856	126449	160598	187120
Q9H444	CHMP4B	900778	874125	890126	824931	1.35752e+06	1.17633e+06	1.32838e+06	1.40932e+06
Q07666	KHDRBS1	204735	181105	159993	181163	262457	231107	317016	287208
O14776	TCERG1	107557	64697.9	67764.6	39192.7	155426	97149.6	121240	47671
P02741	CRP	157892	89411.5	53316.1	649503	264843	54310.4	51464.2	1.06258e+06
P62877	RBX1	311500	238275	410991	280734	319334	297409	425559	830316
Q04726	TLE3	87914.3	57458.6	37630.9	23847	100845	84092	51688.1	75075.3
Q9P2J5	LARS1	517737	479306	348150	340882	546484	559174	761257	672337
P26022	PTX3	51774	37452.5	28760.9	95745.9	50247.7	19076.1	26892.5	225629
P42566	EPS15	86345.1	80802.9	84915	77114.2	100260	102648	150337	142004
Q96JJ7	TMX3	56629.2	47507.1	36842.4	39937.5	49330	47765.7	80777.3	94224.1
Q9H2U1	DHX36	26515.3	32837.6	27582.9	29999	45323.8	32811.8	57406.5	40326.8
P09871	C1S	360510	186050	303560	817133	461380	311644	550257	1.18306e+06
P30044	PRDX5	9299568	3.86943e+06	5.92257e+06	2947940	14041240	7284194	9126701	2.6678e+06
Q6IBS0	TWF2	177524	143669	196262	231512	230861	246152	359582	288707
Q9P016	THYN1	133763	239962	201411	152280	409706	273805	157538	250285
Q8N8A2	ANKRD44	1.75741e+06	9674303	9764074	10453955	12701856	10341539	10228040	14196387
Q4V328	GRIPAP1	92568	66781.4	76716.6	25157.9	72008.7	110987	103692	104761
P19338	NCL	3816905	3461566	4075145	2.03921e+06	4915659	5412568	6.01284e+06	3.72528e+06
Q13795	ARFRP1	56736.9	53702.7	31695.2	35376.9	49338.1	37314.9	76142.6	103070
Q9UKV3	ACIN1	73476.9	41494.5	87795.7	52798.4	70020.7	131213	94028	87198.5
Q6SZW1	SARM1	9806.15	13185.2	23928.4	29313.1	22769.5	16997	35288.8	38943
P47895	ALDH1A3	62736.7	171065	51746.5	139312	187203	93428.3	107784	246804
P60842	EIF4A1	2.07301e+06	2.02232e+06	2.15984e+06	736931	2319716	1530814	3.59309e+06	3.0048e+06
O15439	ABCC4	59283.1	26007	41864.3	37697.9	55241.3	47565.2	71311.4	72175.4
Q9BYD1	MRPL13	181091	137759	107458	91033.1	213795	142430	251802	164622
P29966	MARCKS	1.0318e+06	322433	904712	554612	708156	758896	840519	1.89215e+06
O75663	TIPRL	191982	134154	155138	193568	225106	272301	316469	193080
Q96SU4	OSBPL9	36488.6	27229.9	21849.7	11191	35752.8	19367.5	50547.4	38623.5
O43592	XPOT	100734	76553.7	90994.5	93831.8	151107	96832.4	131639	160295
P05164	MPO	470711	1.36137e+06	2.6124e+06	8455591	4.3101e+06	606006	6.07489e+06	8239692
P55290	CDH13	94381.9	64793.9	207634	57179.7	73041.4	115586	230152	213239
Q9P0I2	EMC3	125987	127467	226580	155088	157202	166083	288059	335396
O43314	PPIP5K2	46823.8	32280.9	37633.2	33823.9	39083.1	25773.5	76863.9	82676.7
P13807	GYS1	49906.8	79579.4	42516.2	99765.4	28659.3	86564.9	183307	106042
Q92692	NECTIN2	64004.9	63777.7	70292.5	91605	65426.1	82539.7	114720	168056
Q96ST3	SIN3A	50668.7	30529.9	51696	20766.5	74698.8	51939.3	78696.6	23036.9
P22087	FBL	384136	266818	362957	270772	421523	646969	663194	177581
P15848	ARSB	67925	62100.6	74865.8	39990.3	51281.6	54502.4	127046	131047
Q96PU8	QKI	81627.8	85810.5	98718.4	120187	129418	55726.9	155696	232999
Q92541	RTF1	36728.1	30397.3	37742.5	32024.1	52341.3	39120.4	68206.6	43656.1
Q96HC4	PDLIM5	283108	472212	400193	335130	646173	584978	609065	373086
P25445	FAS	34858.1	27310.4	43712.6	19390.9	47346.2	20194.9	27541.6	90837.9
A5YKK6	CNOT1	117611	99155.6	86663.6	67120.1	149518	94512.7	158938	146974
P14618	PKM	19264896	23244208	19285696	21383476	21635586	36518112	36877244	28381264
O00139	KIF2A	36666.2	33699.6	36385.8	40671.2	39147.2	42006.1	68851.9	68655.4
Q3SY69	ALDH1L2	131242	112729	130179	78545.5	157751	92283.1	130579	290501
O76094	SRP72	223371	265787	229205	157671	264436	211125	444165	378642
Q9BV86	NTMT1	35825.9	70703.1	65902	56590.6	66188.8	65611.3	106909	100501
O75312	ZPR1	52120.9	46141.3	45145.5	28130.3	65078.2	57950.2	99118.7	31819
Q9Y237	PIN4	116281	170775	135024	149561	155987	239615	173328	276534
Q9H0U3	MAGT1	517566	458676	388022	233500	613048	493939	762712	492332
Q15436	SEC23A	767434	1258058	513954	481985	942782	912853	1.15047e+06	1.46021e+06
P16083	NQO2	129946	1.45753e+06	102851	269024	657232	968981	864449	404909
P08865	RPSA	4.41299e+06	4.13185e+06	3551844	2.04775e+06	3.89424e+06	3.88186e+06	7580240	5.54129e+06
Q96EP5	DAZAP1	47021.9	183972	130032	306327	143859	286292	343779	211967
Q9NPF4	OSGEP	188778	144788	144964	91892.6	232912	203169	223124	183246
P02652	APOA2	4.63654e+06	1356052	5.8333e+06	9598538	1.98082e+06	1.41945e+06	6.00329e+06	22229826
Q14444	CAPRIN1	519669	393586	542483	238517	724722	576765	693876	505775
Q10472	GALNT1	253150	132305	79213.6	36486.1	89468.2	81202.6	171664	397425
Q92599	SEPTIN8	167261	81006.8	103255	260188	215229	202139	253746	230353
P35637	FUS	1.24257e+06	852630	874888	746608	1.48177e+06	1.42061e+06	1436896	1.1351e+06
Q9Y2V7	COG6	78159.2	65279.4	40902.1	20605.1	90427.2	69998	91856	49338.4
Q9Y5B9	SUPT16H	222647	179809	203501	124224	267145	245859	274658	286543
P49736	MCM2	111149	147764	143805	28350	109720	190827	200002	133286
Q6P2Q9	PRPF8	346350	416586	398873	261816	614394	315026	696657	467002
Q9H2M9	RAB3GAP2	61035.8	73666.9	48968.1	51270.6	81067.3	73036.6	83512.8	107716
Q9HB90	RRAGC	49831.8	44369.6	42316.2	53703.1	43207.8	44676.7	52597.7	139014
Q9NPQ8	RIC8A	75121.6	109256	60808.6	126046	121263	113383	79690.7	230698
Q86Y82	STX12	416407	313430	210652	122781	392515	257908	193345	716956
P58546	MTPN	317471	483622	264075	564884	349961	399647	581626	1059522
Q14697	GANAB	4.07361e+06	4414929	3525330	3.33292e+06	4.98855e+06	3.92748e+06	7064233	6.50472e+06
P05160	F13B	32898.9	20855.4	52994.2	98801.5	38271.8	6431.76	43463.9	212913
O15511	ARPC5	2.5863e+06	2.53916e+06	2563538	2372927	4.03795e+06	2927220	3683403	4088272
Q5RKV6	EXOSC6	148026	125578	111450	89675.8	226438	142363	163388	162425
P21980	TGM2	3.04477e+06	5.64346e+06	4.48593e+06	2.56893e+06	4.70602e+06	1.9716e+06	4.09609e+06	12259907
Q9Y5B0	CTDP1	51331.3	33077.3	39172	43139.3	36644.5	36312.3	65924.3	104976
P26583	HMGB2	1.50589e+06	1.33106e+06	1.63616e+06	1.51755e+06	2.34857e+06	1.71102e+06	2.22381e+06	2.47695e+06
O43143	DHX15	640063	588581	466555	338659	787530	740831	769637	676109
Q9Y6E0	STK24	279558	158617	115214	122522	252545	276744	231108	227510
Q5T1M5	FKBP15	60405.8	56399.8	55870.3	72259.4	50805.1	60402.9	65128.1	181428
P26640	VARS1	830950	954542	1.00971e+06	658359	1.24986e+06	1.28955e+06	1.28437e+06	1219967
Q9P2X0	DPM3	298966	225870	120636	150693	286392	254455	217244	404549
Q9UBE0	SAE1	224280	145824	166703	105230	156716	290839	290669	198004
Q9UEU0	VTI1B	100030	116025	115806	112420	140447	104910	94826.6	307386
Q9GZP4	PITHD1	97213.6	170565	117869	231758	105918	145565	202625	445780
Q9BPX5	ARPC5L	410733	714995	441778	578122	470838	457301	1.26212e+06	937038
P26599	PTBP1	1.42749e+06	1.15053e+06	893848	743310	2.13445e+06	1.81973e+06	1.73862e+06	449624
Q93009	USP7	216357	163876	160008	137481	253253	271322	324915	137003
O00267	SUPT5H	117032	92591.3	99435.7	62078.9	133337	103821	175400	127408
O95479	H6PD	156873	186349	141839	223760	231524	228501	250793	320231
Q12906	ILF3	1.90872e+06	1.45793e+06	1746572	1.26958e+06	1981234	2.08944e+06	2.55699e+06	2.64582e+06
P42167	TMPO	270032	271393	268642	538292	168317	566350	220286	1.00332e+06
Q9BUQ8	DDX23	106490	84570.1	93587.6	58424.4	132783	94837.2	162040	108465
Q9UHX1	PUF60	245020	181390	219244	102013	219601	241016	252746	371857
O94925	GLS	341993	508382	218797	139841	649530	388540	451607	264976
Q2M389	WASHC4	75935.2	95728.7	70435.4	116810	56039.4	91122.8	183390	190237
Q8N2K0	ABHD12	86443.2	67800.5	46199.8	93913.9	115731	94803.7	91995.3	124496
O94919	ENDOD1	251220	159096	91371.7	124283	164168	160385	274002	309380
Q9Y285	FARSA	655594	359245	356090	229617	631549	677838	593360	416398
Q14314	FGL2	161427	177100	145145	156716	151369	284108	159234	333088
Q9BZK7	TBL1XR1	111559	92448	99812.2	127555	149055	157472	135011	183385
Q5JRX3	PITRM1	143177	90222	113206	82996.7	148271	107533	175349	190674
Q15056	EIF4H	897715	1.181e+06	708672	1.05489e+06	894878	794461	1.84723e+06	2.02442e+06
Q9C0C9	UBE2O	31756.5	67706.8	56570.1	53837	14905.3	22075.5	99422.2	167182
P25098	GRK2	102790	70930.8	106762	49507.2	144725	80902.4	75688.8	175478
Q9P258	RCC2	281158	174357	255904	99782.8	332051	321091	325046	193592
Q8WVM8	SCFD1	473778	343552	348858	298135	204464	323124	765382	821472
Q969H8	MYDGF	346041	229531	155154	165215	245437	225440	413238	409204
Q9GZS3	WDR61	139657	171864	163400	139783	165069	168651	337064	216538
P23588	EIF4B	105980	135085	126490	133887	115116	213819	205840	188990
Q7L1Q6	BZW1	696392	731464	666659	572274	936622	1.08547e+06	1.03088e+06	795337
Q92522	H1-10	564416	378464	605988	857156	1.21622e+06	876748	466624	912289
Q6WCQ1	MPRIP	29649.6	51467.7	44975.8	45060.3	62892.1	56404.6	62161.7	65511.1
Q8IX19	MCEMP1	86635.7	35465	56772.7	88896.1	114784	62102.9	85042.8	124195
P13797	PLS3	2335949	2.29397e+06	1.78081e+06	1.96268e+06	2475876	2.35952e+06	1.23969e+06	5994259
P84090	ERH	1.03581e+06	821246	628710	579770	1.23179e+06	1.04002e+06	937288	1.20446e+06
Q9H8L6	MMRN2	18608.8	42774.3	36193.9	40923.5	36534.5	34436.9	42249.1	86028.8
O75027	ABCB7	80665	66658	79808.6	201052	54594.4	91275.5	243349	226770
P00492	HPRT1	409504	340585	317785	319383	325404	700947	461248	508009
P35244	RPA3	107539	86249.1	70216.9	97407.5	152752	80276.9	149077	136811
Q9BV40	VAMP8	128842	51354.8	45680.6	57379.4	86070.4	92438.7	81563.2	146559
P05067	APP	48582.8	36097.6	92316.8	33882.5	74156.7	116102	72031.9	40403.4
Q9Y295	DRG1	95842.2	99293	98733.4	68683.9	146133	154461	111482	108262
Q7L5D6	GET4	70831	76608.2	96266.4	125077	149223	92532.5	190747	96606.8
O95793	STAU1	132448	252143	160112	158822	269759	286998	342313	110254
P61421	ATP6V0D1	256584	253644	320166	338335	375388	218604	369332	713013
Q08AM6	VAC14	52270.6	74201.9	76524.2	103344	111387	101578	112497	113709
P11279	LAMP1	2.69753e+06	2.27773e+06	2.40022e+06	2.8859e+06	4.18452e+06	1.94121e+06	3.46297e+06	5109339
Q96ME7	ZNF512	59968.3	6956.45	43313	104152	89718.9	69416.4	86458.1	61442.6
P25788	PSMA3	1.4482e+06	1.339e+06	1218867	1.10827e+06	1.53496e+06	1.29568e+06	2.68387e+06	1.80988e+06
P61009	SPCS3	890998	884466	1.13921e+06	711966	928163	826574	1.75801e+06	1678960
P29401	TKT	2.58667e+06	2259436	2.25399e+06	1.87057e+06	4196753	2.87854e+06	3.25994e+06	2.50572e+06
P63244	RACK1	4.12761e+06	4.12196e+06	4.16582e+06	2.38299e+06	4295391	4013355	5948326	6.91752e+06
P61160	ACTR2	2.13949e+06	1.84896e+06	1.62064e+06	1.68032e+06	2.25747e+06	2.38318e+06	2.64876e+06	3137764
P48730	CSNK1D	75620.2	78808.6	77815.6	68531.6	58068.5	76484.9	183373	112181
Q8NEW0	SLC30A7	314209	321529	194940	107186	376919	226705	337799	399556
Q7Z739	YTHDF3	123673	89294	105546	118275	160503	141241	209555	113159
P61158	ACTR3	4.14384e+06	3.52029e+06	3.17476e+06	2421716	4313594	4263888	4.24308e+06	6.13242e+06
P49915	GMPS	259085	284856	265880	200751	274105	402916	436889	329321
Q00013	MPP1	53101	58333.3	43419.8	173607	15642.1	21580.8	26265.8	405134
Q969S9	GFM2	15513.1	17271.9	14999.4	9791.72	19712	11045.2	37475.5	13890.4
Q8N668	COMMD1	56246.3	44109.4	67366.1	73610	72575.8	55047	71753.9	144728
O60306	AQR	29952.5	23229.6	23215.1	9617.31	27245.5	38978.7	40105.4	16305.6
P07858	CTSB	1106885	1.03823e+06	758347	842224	1.08734e+06	997847	526885	2727705
Q8IZL8	PELP1	43108.8	39371.6	46989.8	31550.1	43941.3	55070.2	48937.1	81596.3
P51114	FXR1	85721	143521	92605.6	159831	163922	132604	161036	228918
P38159	RBMX	320219	495207	525516	367445	624440	564587	891111	353455
Q92626	PXDN	364523	285352	303213	843729	589708	176839	682175	1.11033e+06
Q9Y6G9	DYNC1LI1	98409.2	189691	161977	143368	175742	181086	308956	179033
O75475	PSIP1	79308.7	44580.6	116523	100661	91883.8	122639	172902	98120.2
Q9NQT5	EXOSC3	60471.7	67142.9	55664.4	46052.9	62672.1	78160.3	92257.6	93249.2
Q6P2E9	EDC4	121614	164697	114884	66541.5	192288	125758	145123	201951
Q9UI12	ATP6V1H	85473.1	91844.7	73517	56427.4	90401.9	77759.3	99071.6	169637
Q96EM0	L3HYPDH	43589.9	47735.5	34526.6	51554.3	74183.7	36599.9	57246.7	84026.8
P55263	ADK	132521	54588.2	75609.8	73159.1	143738	143948	106127	83297.1
P63173	RPL38	1.30757e+06	1.68848e+06	1.41403e+06	1.7877e+06	2588934	2.01e+06	2128354	2.07364e+06
O43464	HTRA2	183063	178393	183117	372797	247504	260127	502983	291751
Q5T089	MORN1	483436	390830	491084	311448	822362	494454	516786	544839
Q6IAN0	DHRS7B	113802	95337.4	60867	47460.4	56970.1	72385.1	192225	128223
Q5JRA6	MIA3	111790	95043.3	58192.9	29673.4	118346	104656	87652.8	106536
O60506	SYNCRIP	1681772	1643570	1.61422e+06	1.42288e+06	2.04592e+06	2273699	2.64349e+06	2.03861e+06
P61353	RPL27	1.5577e+06	1.13359e+06	657558	749570	271120	1.1406e+06	1.05223e+06	3.334e+06
P41252	IARS1	286696	303039	259061	171449	344083	367160	357701	374317
P61758	VBP1	213014	205927	259597	218749	209149	308138	257632	493705
P11277	SPTB	102358	85514.9	375565	1.56233e+06	88453.1	28836.1	145870	2741787
Q9NYL9	TMOD3	402161	353412	260563	181197	462747	407942	413719	407874
P16452	EPB42	71203.4	50142.7	243816	1.68115e+06	55094.3	15680.7	96438.8	2723540
P06737	PYGL	254267	206683	301388	591604	446229	172685	487934	805553
Q8N370	SLC43A2	15857.8	22173.3	7490.62	14172.4	6648.84	4043.4	11586.6	62019.6
O75503	CLN5	77558.4	52052.5	33673.5	18042.2	110143	51688.2	54865.8	39319.9
P29350	PTPN6	209193	192684	202675	188023	225241	144940	227079	521582
O60841	EIF5B	131022	145980	125895	92418.7	162442	154903	199034	182741
O43399	TPD52L2	979510	1409956	1.00337e+06	809014	1.35922e+06	1.69567e+06	1.81568e+06	1059115
P15374	UCHL3	350065	349898	378651	415913	617700	612368	586575	291515
P37837	TALDO1	3.55734e+06	2.75342e+06	3.22308e+06	2.87286e+06	5324789	4.44796e+06	3735959	3.9869e+06
P00338	LDHA	9082197	13673361	9189598	9689768	12990823	19727340	14833961	11120864
Q07812	BAX	356749	326055	290606	196103	374312	348684	463322	461648
P26368	U2AF2	347986	265915	286485	186274	594799	465345	222290	248163
P61221	ABCE1	638770	458167	515057	342339	634232	638414	733754	746308
Q9UKK3	PARP4	246060	160849	93576.8	34452.1	255676	221333	199949	76441.5
P62995	TRA2B	279957	255439	237600	179353	297090	393365	347493	303069
Q01433	AMPD2	130890	121132	116299	99523.7	178127	170358	194029	116208
P09496	CLTA	2.26969e+06	2.07991e+06	1.56994e+06	933821	2288570	1.76942e+06	2.20353e+06	3.38748e+06
P62328	TMSB4X	863594	485405	552516	646415	464395	601332	888226	1.63278e+06
Q9Y2Q5	LAMTOR2	154202	164529	105951	68150.3	166261	112255	204509	210623
Q9BVJ7	DUSP23	161648	108727	124461	186123	259725	204537	125929	227235
Q15366	PCBP2	3168700	2.856e+06	3.35755e+06	2.29433e+06	4150520	3010437	5.95056e+06	3.31327e+06
P08962	CD63	1.93481e+06	2404354	1.90486e+06	1.81785e+06	2398170	1.91911e+06	4671990	2.34951e+06
Q5W0V3	FHIP2A	56582.4	97475.3	59841.9	70704	90413.5	103588	97226.7	109055
P62306	SNRPF	590888	690551	1.08943e+06	336940	440803	1.04436e+06	1.148e+06	1.17282e+06
Q9HD20	ATP13A1	144004	117034	83600.5	60129.9	97941.2	111909	88208.9	270763
P24534	EEF1B2	1.63547e+06	1.14011e+06	1.26041e+06	629976	1.20876e+06	1.656e+06	1.61349e+06	2.0762e+06
P55735	SEC13	727246	641182	553943	427492	697311	627498	894713	1080521
Q86VS8	HOOK3	53312.3	93821	90491.9	150717	105687	103645	188961	146980
Q1KMD3	HNRNPUL2	1.06194e+06	854654	1.05734e+06	819703	1.46382e+06	1.27692e+06	1.59758e+06	986645
P05387	RPLP2	2953943	3.9166e+06	3309486	1.80775e+06	3.49976e+06	2913936	4.11623e+06	6.29479e+06
P05455	SSB	1.33083e+06	910786	1345340	1.06471e+06	2.06174e+06	1.54848e+06	1.98321e+06	934897
P02751	FN1	4258582	18470706	7.18897e+06	21974568	13647349	14176610	21457074	23520422
P30740	SERPINB1	2.69621e+06	3.20876e+06	2.2771e+06	3290763	2.85265e+06	4966613	4.39131e+06	3.87924e+06
Q9UBV2	SEL1L	58172.8	59288.6	53850	12372.2	60848.4	49225.1	56710	90708
Q96AG4	LRRC59	2132809	2322357	1275999	840595	1962101	1.32212e+06	2551991	3.37264e+06
Q15029	EFTUD2	277456	274646	247487	164620	232516	277172	445572	395744
Q15233	NONO	1.14319e+06	862723	1.04638e+06	754215	1.67671e+06	1.20703e+06	1.36765e+06	1081296
P62861	FAU	2.30022e+06	2.26624e+06	1.44532e+06	1.22713e+06	2.00776e+06	2.69839e+06	2989801	2.44522e+06
P08621	SNRNP70	336799	263943	253686	183533	457240	271770	364461	360347
P01764	IGHV3-23	1.76933e+06	1262723	2.58196e+06	5125886	3.05399e+06	1.88892e+06	1.51716e+06	8574414
Q6L8Q7	PDE12	234322	197118	169748	101618	216865	177586	439401	149899
P55854	SUMO3	1.51417e+06	1.40089e+06	1.7025e+06	1.97077e+06	2.33735e+06	2247869	3042080	1.58057e+06
P07355	ANXA2	24388934	13773367	9015507	16972868	9534231	25355538	14700540	40064668
P11908	PRPS2	546813	327031	481518	151226	592384	346105	715389	451252
Q07955	SRSF1	2221187	2.14381e+06	1.71624e+06	1.36508e+06	2922296	2.48768e+06	2.43295e+06	2.5613e+06
P08572	COL4A2	373506	945746	612242	1.61224e+06	1.32353e+06	893307	1.54895e+06	1.18418e+06
O00232	PSMD12	433278	461848	496595	473667	604023	481367	743069	776572
P13671	C6	55871.2	23219.4	62425.7	231482	150457	40635.1	115451	214319
Q9NRY5	FAM114A2	36405.6	14647.1	21413.8	37583	25991.6	32276	26155.9	69229
P49207	RPL34	583401	694484	2.23999e+06	1.03727e+06	1.31914e+06	1.07122e+06	1.44671e+06	2.5226e+06
Q8NFW8	CMAS	309057	147960	171392	95820.3	235261	163552	518819	92984.5
Q9H6T3	RPAP3	55868.4	67333.5	54189.5	76160.4	79259.6	75585.1	171348	27399.8
P18085	ARF4	2.46616e+06	1382781	1.17351e+06	1375154	1771786	1.19337e+06	2.49179e+06	3.45618e+06
O95470	SGPL1	225420	289103	149194	155632	207271	252207	161029	519756
O60784	TOM1	94744.7	96142.2	86799.5	208645	190396	92057.5	169441	224886
Q8IX12	CCAR1	271727	247735	223593	145249	295851	315283	379190	244949
O00468	AGRN	322188	231874	345366	401264	506668	469281	534715	297900
Q14839	CHD4	146079	131831	148021	81853.3	229590	164642	240690	71089.7
P82932	MRPS6	317875	242974	149342	79426.4	219622	293452	331703	252616
P11233	RALA	76575.9	139737	60369.2	79504.8	192298	131282	126328	44808
Q8TDZ2	MICAL1	196054	172571	111625	72181.5	185178	127866	108573	345587
Q08211	DHX9	1.47601e+06	1.40716e+06	1216903	952683	1.40386e+06	2.02091e+06	1.47007e+06	2.12224e+06
Q9Y6D6	ARFGEF1	61300.5	22240.3	31312.4	4682.35	48130.1	24131.4	62103.2	31636.6
Q8TDB6	DTX3L	66072	89412.4	50459.9	85145.9	77993.4	93267.9	118424	114116
P22102	GART	510145	334689	450755	248619	385409	684518	830393	240659
Q9NTZ6	RBM12	180111	109053	138073	101707	180665	193348	178876	180469
Q9NR09	BIRC6	13259.8	16726	20885.2	8483.35	19585.7	18820.5	30207.6	13593.2
P12956	XRCC6	3.05424e+06	2.60417e+06	2.69717e+06	1.85551e+06	4507453	3.13491e+06	3.38467e+06	3.11467e+06
O43432	EIF4G3	185004	196643	176932	149760	251967	179455	237491	311999
P06730	EIF4E	410078	271426	337254	217835	530424	292948	381862	507058
Q9H3G5	CPVL	193486	98573.2	63560.7	147553	98387.1	47502.8	84291.5	466290
Q13155	AIMP2	407173	275945	255114	201525	449261	396726	387296	344243
Q15165	PON2	140490	24989.7	58971	79919.7	113709	137234	51604	118425
Q8TC07	TBC1D15	56414	63371.1	58488.5	25283.6	44286.8	73550.1	63040.5	100378
P35908	KRT2	98452.4	48799	28310.7	102532	114838	55194.4	42594.3	171408
P39656	DDOST	1.95673e+06	1778185	1.21743e+06	871195	1.71854e+06	1532192	1.61287e+06	3176207
Q13177	PAK2	452115	326603	354172	311008	399897	681481	322336	589220
Q9HC35	EML4	635031	405797	392761	158264	481919	667566	681132	365157
Q9BRJ7	NUDT16L1	60587.9	76653.7	90162.8	69710.2	131094	84044.3	122760	71766.2
Q9NUQ6	SPATS2L	63618.4	61835	24953.4	11824.5	72169.5	52849.5	62926.2	35698.8
O00244	ATOX1	147678	208924	114647	251511	157367	116861	361405	358965
P62277	RPS13	2.48463e+06	2.20233e+06	2724739	1.66114e+06	2.47901e+06	2.15668e+06	4.07367e+06	3.77484e+06
Q9UBR2	CTSZ	2.94301e+06	1673649	1.51724e+06	1.07667e+06	3.02297e+06	1.37502e+06	2002351	3519261
Q86YV0	RASAL3	22355.5	17328.6	24292.4	16474	28879.3	13727.3	22125.3	45869.6
P04080	CSTB	559642	499663	1.15829e+06	2.10164e+06	1.06115e+06	1.72737e+06	2.07292e+06	1.07563e+06
P51659	HSD17B4	1.011e+06	1.42661e+06	647998	440525	1.09488e+06	1207133	1239112	1304980
P02462	COL4A1	385386	503623	562810	1.01988e+06	1225858	584435	901170	680771
Q9Y5A7	NUB1	32289.6	18052.6	42740.2	15522.6	34582.3	35095.7	46935.2	32413.1
Q96JJ3	ELMO2	23773.3	27584.6	38756.7	81803	28775.4	39674.1	39928.9	127472
Q9H9J2	MRPL44	83833.5	67766.1	59928.6	19913.5	120510	53476	84415.6	59019.1
O60934	NBN	55822.1	64030.3	10994.2	13766.7	35978	47918.9	36388.3	77889.7
A0MZ66	SHTN1	108198	39671.7	65515.2	14148.4	38230.9	104941	35065.5	133481
P62826	RAN	4524257	3.87441e+06	3.56761e+06	3.89429e+06	4.43232e+06	4159737	6180836	6950405
Q7Z6Z7	HUWE1	178199	193469	179220	169757	227175	272349	302382	184508
Q7RTV0	PHF5A	182637	162282	124403	104173	232206	200116	140211	212080
P10599	TXN	4559593	1.2564e+06	1.33301e+06	2711739	2289544	3.86756e+06	4705702	2625534
O60610	DIAPH1	175886	81468.6	140321	75468.9	198217	243702	86550.9	118728
Q15654	TRIP6	123865	141732	189564	301192	222800	348239	291902	171506
P62913	RPL11	2698867	2.68077e+06	2547617	1.73527e+06	3.11249e+06	2.48499e+06	3.48234e+06	4.1294e+06
P38919	EIF4A3	460859	430292	519245	205637	704259	565519	475542	463509
O95433	AHSA1	609337	686106	506175	444653	606156	604238	1.31331e+06	545956
Q8WUA2	PPIL4	42099	48989.8	60007.4	29023.8	56742.9	66616.8	80899.5	41855.4
Q99471	PFDN5	166555	201885	295027	188510	230063	369113	350443	214445
P16278	GLB1	893444	334394	214880	109024	848126	290295	659390	322044
Q7L2E3	DHX30	63076.1	58278.1	50056.2	29439	64604.7	75261.8	87225	47281.8
P07910	HNRNPC	2.53185e+06	2.8089e+06	2.86626e+06	2.19846e+06	3.58508e+06	3.00702e+06	4.40296e+06	3219194
P08238	HSP90AB1	18316860	20860796	18452838	13844826	23282578	20057368	33059964	21175736
P62263	RPS14	2957990	2.8101e+06	2104375	1.55239e+06	2.72405e+06	2.50262e+06	4.32295e+06	3.30758e+06
O00231	PSMD11	899936	889476	910965	930240	900261	1.0853e+06	1.41689e+06	1.54801e+06
Q9NVH6	TMLHE	74882	68307.7	56022.5	91991.1	88473.7	57220.1	112915	138286
O95487	SEC24B	142668	137731	105364	49933.3	192883	113270	152219	135370
P14868	DARS1	858673	912458	825173	755230	1.15307e+06	1.32487e+06	1.15103e+06	936597
Q9BQA1	WDR77	270210	189830	257539	142540	198811	254835	380968	336180
Q12996	CSTF3	156136	98143.1	102985	129188	216556	131474	207357	106536
P28068	HLA-DMB	168689	120662	83849.9	148442	170646	53385.2	126574	358736
Q96DV4	MRPL38	233463	181672	165044	82228	185946	246764	241093	226832
O75911	DHRS3	44475.6	153248	51878.3	83423.7	52182.7	115347	142187	142793
P51153	RAB13	287973	344711	293016	176926	433649	359113	355868	349516
P02675	FGB	3.21446e+06	2.33911e+06	2.11175e+06	22237814	12437192	915107	5.04556e+06	22230220
Q9H307	PNN	153696	131104	165039	82169.8	194090	157341	194624	176445
Q12907	LMAN2	2.30757e+06	2.27211e+06	1.737e+06	1.2772e+06	2.71178e+06	2.24509e+06	2.31347e+06	3.04109e+06
P47813	EIF1AX	517043	595791	491288	415223	435391	944353	793233	568237
P24390	KDELR1	92261.5	162249	38019.2	62625.1	148799	59434	108252	165591
Q53T59	HS1BP3	200034	171751	149605	233327	226845	190751	372121	234697
Q12905	ILF2	1.2184e+06	1.03637e+06	1.11036e+06	857953	1.66245e+06	1.56882e+06	1.21083e+06	1.28873e+06
Q15057	ACAP2	77791.8	39744.3	63863.9	33507.1	87555.7	65335.9	61736.5	76806.7
P11413	G6PD	448629	368269	391924	615292	456592	422770	600826	992601
Q8TDH9	BLOC1S5	38963.1	41165.5	41893.8	10857.1	19284.2	33337.2	66738.9	60662.2
Q06330	RBPJ	66083.4	45766.8	56698.3	79183.9	35978.1	68503.9	80284.8	150817
Q8N4A0	GALNT4	316419	156989	133345	81092.2	202414	220728	122860	385205
Q96S52	PIGS	71017.5	70964.9	113660	81306	135986	66312.6	146472	107218
Q8IV08	PLD3	956727	524785	730274	497707	664307	399895	1.10026e+06	1.50214e+06
Q16629	SRSF7	1.21155e+06	1.00313e+06	826584	643838	1421753	1.30294e+06	1079643	1.18104e+06
Q8N6L1	KRTCAP2	179793	166112	159310	254994	120607	252518	69470.3	585840
P83110	HTRA3	81918.5	77821.6	87699	147294	157952	166980	190642	18230.7
Q9Y4P3	TBL2	283598	264440	187774	85043.2	219701	265325	203134	421479
P84085	ARF5	516235	381859	382208	312069	360414	539318	617810	633157
Q9NZZ3	CHMP5	463259	542832	342379	263704	424141	712427	454343	586400
P28066	PSMA5	1.26211e+06	1.02373e+06	975787	914675	1.0174e+06	930881	1810933	1.88028e+06
P62820	RAB1A	1.45791e+06	1.41921e+06	904189	518288	1.08128e+06	1266826	1.39863e+06	2058594
Q8N357	SLC35F6	107965	53592.9	80226.6	101486	122478	61132.1	121125	158692
Q15555	MAPRE2	187615	205309	118121	218655	214711	176581	322191	271402
P07686	HEXB	1.27744e+06	600748	561538	99978.5	1.19181e+06	456722	905788	873362
P54819	AK2	3.09971e+06	1.86391e+06	1.66121e+06	1.30689e+06	2.74546e+06	2.10003e+06	2.82945e+06	3.02772e+06
P49913	CAMP	47912.6	52106.5	161655	465939	281288	23868.4	342328	334199
P61978	HNRNPK	6.44173e+06	4.28494e+06	3.74714e+06	3692196	7.35232e+06	6285366	5.33495e+06	5531907
Q12768	WASHC5	79024.7	79923.9	57703.7	82265.8	106389	60897.8	99296.8	136531
Q99567	NUP88	65887.4	61683.2	61471.4	83753.9	93366	86499.8	107109	80870.7
Q70J99	UNC13D	26638.1	33425.4	31357	42380.5	49567.9	11776.7	46297.4	72768.8
Q96AE4	FUBP1	1.28488e+06	918217	1.11313e+06	606524	1.3823e+06	1.42435e+06	1.28174e+06	1.20047e+06
P51991	HNRNPA3	1.81755e+06	1.44346e+06	2.0786e+06	1.74361e+06	2.03786e+06	3.23811e+06	2.48531e+06	1.78238e+06
P62312	LSM6	418173	188989	170410	160582	511545	327973	239695	184503
Q2TAL8	QRICH1	57274.6	35640.9	36388.3	25430.5	46026.2	30624	50552.1	81214.2
Q12849	GRSF1	133511	98039.1	96468.4	108459	131212	136712	153576	166358
P61966	AP1S1	315592	141011	101530	48094.3	207505	132268	232491	243264
Q9UQE7	SMC3	188797	175299	211111	155104	303269	189489	247516	242153
Q9NX40	OCIAD1	338674	190719	202243	173305	352231	249617	255029	360366
P54108	CRISP3	42140.1	29486.3	64674.2	147819	129057	10036.2	116881	126110
Q8NE71	ABCF1	236210	317803	266983	242238	332946	334836	374421	387126
Q92643	PIGK	46137	43580	40769.6	39444.1	68256.5	59584.7	36980.2	63607.6
Q96PE7	MCEE	137960	117823	119413	25284.8	110797	53564.3	156184	217733
P36543	ATP6V1E1	509437	374042	411184	366786	524368	361160	408719	938543
Q8WXF1	PSPC1	241143	226794	210939	119296	332452	222768	307643	208940
Q99719	SEPTIN5	92653.9	85763.6	140577	185763	174752	92537.4	160927	249573
Q92499	DDX1	644490	603327	514739	419654	589850	560014	1119895	660131
Q9BT09	CNPY3	91537.8	96195.3	90394	43368.4	123692	89232.1	78689.2	140018
Q13563	PKD2	8875.77	24051	16359.3	27168.9	22569	19910	26225.1	33894.5
O95352	ATG7	132702	120922	142329	163178	179706	105840	192883	271832
O75608	LYPLA1	1.16757e+06	1.17126e+06	1.15187e+06	980466	1.46193e+06	1.24132e+06	2.33341e+06	958041
O60879	DIAPH2	155843	104298	54427.8	332867	213791	270678	245355	138172
Q9BV38	WDR18	96859.5	102832	106145	105144	109607	113583	154208	173569
Q53HC9	EIPR1	140320	147757	146878	111657	261065	146094	152244	173074
P41250	GARS1	474019	415989	324910	198869	265845	592911	453465	580953
Q14258	TRIM25	711275	469892	619531	363812	627977	672935	743199	851069
P07225	PROS1	107570	44827.5	194366	512810	323323	69262.4	166406	590175
Q92621	NUP205	119730	104701	102043	68448.3	184606	136939	93931.3	112284
P07741	APRT	1.64831e+06	1.25399e+06	1249009	1.25185e+06	1.91603e+06	1.67012e+06	1.94949e+06	1.68233e+06
P40222	TXLNA	87576.2	82070.9	85906.7	44110.2	95404.2	74927	105025	124939
Q13438	OS9	75591.4	66799.1	81533.6	62180.2	102801	79479.4	89226.9	110665
P53004	BLVRA	380961	575792	643857	947648	338167	317966	912578	1.83412e+06
Q13724	MOGS	972761	815328	614691	372397	969240	735522	1.04912e+06	950908
P23284	PPIB	7257452	6.61404e+06	7.04711e+06	4353273	6813882	5.44032e+06	10955010	10523960
P18031	PTPN1	247167	275711	315382	233010	436826	304538	331649	355952
O75367	MACROH2A1	5.10644e+06	4368294	4.64831e+06	3.89764e+06	6.5847e+06	6232577	6661187	4.54252e+06
O43390	HNRNPR	1.03449e+06	893041	936373	861701	1.42116e+06	1.0936e+06	1.35919e+06	1.09137e+06
Q96F15	GIMAP5	67994.8	91369.2	93167.3	132093	154201	42715.6	64130.8	251432
P54577	YARS1	548169	585026	527155	417730	507730	546194	955523	757839
Q9UI08	EVL	34982.5	33742.3	29627.3	22473.7	47131.9	29223.1	30796.5	53698.9
P14678	SNRPB	1.10309e+06	1.83543e+06	1.02404e+06	1.28535e+06	1.82353e+06	1.3291e+06	2.08561e+06	1.7462e+06
Q15052	ARHGEF6	75370.9	83439.2	77438.8	93816	95137.1	49011.3	80438	214572
P09467	FBP1	260837	416305	155442	138404	201220	288946	318196	483267
O15305	PMM2	828517	436143	333956	162359	663912	606950	680631	390313
Q9Y277	VDAC3	1.36409e+06	1.4497e+06	1.35989e+06	1.52994e+06	2.10139e+06	1909676	2.23269e+06	1339208
P25787	PSMA2	379495	308841	254780	194863	286474	301108	445326	479865
Q13315	ATM	21993.7	21008.7	30790.8	9833.38	21456.3	8329.73	11995.9	69379.4
Q8N6M3	FITM2	107722	411092	129820	281009	325858	200257	370703	338709
Q9H270	VPS11	5878.56	138900	81127.9	108833	72949.2	98026	173782	100054
Q9H078	CLPB	104589	127941	109743	86022	126982	127429	185998	128391
P07357	C8A	235691	127484	303410	1.12609e+06	494148	209905	478381	1198118
P28838	LAP3	1601853	1.3622e+06	1.30652e+06	1.79838e+06	2.25356e+06	1.32369e+06	1.98284e+06	2.49807e+06
Q04323	UBXN1	128249	179032	216689	194395	186882	218362	290387	258001
Q567U6	CCDC93	119471	98258.1	89094.7	25416.2	107770	85544.4	113549	134163
Q5T5C0	STXBP5	76958.1	71604.5	90570.5	39381.9	70321.9	78512.5	124369	96465.8
P36915	GNL1	71828.8	76658.4	78440.2	88228.9	101273	112828	123821	80253.6
O14653	GOSR2	108967	164170	83330.9	108085	68782.8	120481	70030	356629
Q96FN4	CPNE2	57121.1	72354.5	54352.2	104322	64289.7	44173.5	83752.4	189724
Q9NWU5	MRPL22	303551	211804	115122	89493.7	265127	139048	303429	246460
P27216	ANXA13	1247505	1115302	654139	1.06425e+06	929015	1.45643e+06	749376	2.27218e+06
Q13148	TARDBP	345701	241006	277778	267902	472691	333823	426286	265896
P28062	PSMB8	685859	417073	348663	218680	616563	397787	569378	626686
Q96G03	PGM2	814141	614048	866216	827540	1.17219e+06	707238	1365356	886290
Q9NSE4	IARS2	687114	593197	449436	469749	995133	785978	657755	471354
P46977	STT3A	1270653	1.44176e+06	786971	518666	1.43872e+06	883401	1120638	1871459
Q15046	KARS1	593246	669565	600148	491591	840271	837823	645381	790237
P15170	GSPT1	439610	363450	426808	344511	566511	594214	577041	343809
Q04446	GBE1	115471	101296	87016.8	149200	133104	91246	225808	148259
P12694	BCKDHA	132697	93804.7	81103.6	79566.1	157185	122028	144459	87589.1
Q9BQE5	APOL2	156784	162355	157339	389746	270446	144275	324301	404602
Q9P253	VPS18	50183.7	65654.3	70394.6	39565.6	78035.2	45157	77772.8	97115.2
P31939	ATIC	912267	852007	934050	717993	1080745	1.24415e+06	1420342	761960
P10412	H1-4	26322014	30268654	31783018	28414070	49205848	32243428	33006442	39611912
P83111	LACTB	252715	179033	134380	69002.2	193374	187575	194405	262261
P41240	CSK	268281	240609	229276	174150	185729	241611	228693	545782
Q13162	PRDX4	1.01984e+06	1.02352e+06	933985	477376	1.2306e+06	919007	1.20769e+06	1.19344e+06
Q9Y673	ALG5	396473	403574	332646	139551	387028	286256	567835	434669
Q6UVY6	MOXD1	28218.4	157107	32835.4	223656	132271	126984	59036.4	263633
Q9Y383	LUC7L2	222958	200844	335083	207475	348799	352600	330489	240650
Q9UJZ1	STOML2	599219	687003	594841	511708	722254	1099210	742761	586356
Q9BUL8	PDCD10	399461	431741	338137	521014	452437	493058	741875	538170
Q14161	GIT2	60582.6	83559.5	72580.7	99216.6	123183	79197	70839.6	142397
O00763	ACACB	30445.2	60389.1	34668.2	115592	40568.6	47901.5	79817.7	148700
P09619	PDGFRB	26589.6	90548.6	23873.9	54910.9	88012.5	34261.7	56691.7	78588.1
Q9Y6C2	EMILIN1	1.0428e+06	1.17239e+06	2.04579e+06	2.54719e+06	3768794	1.44124e+06	2539345	1.19876e+06
P57721	PCBP3	239074	34128.9	175202	46514.5	134840	80878.3	44376.8	390089
Q8TAQ2	SMARCC2	219285	175540	171637	161138	309183	177608	256513	212479
P11171	EPB41	48880.2	21977.9	49110.4	196380	32992.8	13861.9	48512.3	319819
P0C0S8	H2AC17	52555144	49065020	55116356	50378392	80974952	49486348	67437504	73914856
Q9BWS9	CHID1	142708	61761.1	98495.8	54264	147238	104991	96413.8	120173
Q9NXG2	THUMPD1	217150	112639	196018	122618	292180	214335	182117	161894
O75832	PSMD10	155558	131036	161588	239123	118102	143196	126896	513322
Q86WV6	STING1	151776	143908	186280	169732	167447	141288	211116	334783
Q9Y3C8	UFC1	393526	358588	320936	673134	151838	324407	1.04156e+06	772055
O95757	HSPA4L	786499	481098	719142	646018	825842	928123	770009	928010
O75494	SRSF10	159264	121065	72959	71283.7	122543	196337	128147	109433
Q9H936	SLC25A22	91956.9	114716	82778.1	132690	140274	141795	138793	132408
P60602	ROMO1	166377	86201.2	40574.1	215891	167587	143782	71011.9	284688
P51531	SMARCA2	60169.8	55114.6	44408.9	29116.8	55391.7	73370.2	68984.4	49505.1
Q92520	FAM3C	252611	317124	161388	80825.5	269391	181104	277015	334623
P09913	IFIT2	101141	87101	49539.5	102685	76325.7	53270.7	161775	154003
P11940	PABPC1	941329	995790	825614	636286	971116	1.03885e+06	1506541	929816
Q9H939	PSTPIP2	41542.3	27453.9	31883.8	60668.6	42097.6	31556.4	48699.7	88851.5
P51668	UBE2D1	140321	224492	462984	511957	427330	439965	422664	461129
P01860	IGHG3	6.48152e+06	2134283	13766014	13372318	9193023	1.53447e+06	12551906	23444212
Q86W92	PPFIBP1	26478.2	49046.4	48720.8	29787.3	37472.2	32934	72685.1	58185.3
Q15008	PSMD6	327299	304576	316647	359677	425139	327725	500944	455543
Q9Y305	ACOT9	375700	510758	447351	492295	567257	786958	564871	464393
Q27J81	INF2	135109	59171.9	112143	94667.7	82945.8	225687	86309.1	128500
Q96DA6	DNAJC19	123024	198010	139021	99996	123820	143925	272709	189944
P13498	CYBA	378816	526948	581879	772131	761446	409745	730590	1.04524e+06
Q9NRZ7	AGPAT3	80013.6	147102	57266.5	107183	110766	109375	110970	179295
P01031	C5	523781	250769	704507	1.92991e+06	896407	385399	1.02633e+06	2135241
O14737	PDCD5	137490	167572	180825	179875	192136	266394	292735	116500
P63279	UBE2I	690721	447912	1.2967e+06	863253	1.32593e+06	958289	1.40541e+06	609594
Q9Y570	PPME1	137361	122537	135805	112890	320342	178851	100758	62794.1
P52209	PGD	2.31029e+06	2254502	1.7561e+06	2.31224e+06	2.77676e+06	1.76263e+06	2.86427e+06	3844254
P68366	TUBA4A	914983	845656	781787	802417	997964	1.13886e+06	1.43737e+06	783184
Q15717	ELAVL1	524242	480709	443978	452490	720652	660130	682886	411418
P67809	YBX1	295520	191046	322787	154767	186161	332430	441790	294052
Q9P2E9	RRBP1	1820351	1.59469e+06	1.4253e+06	416922	1.31561e+06	1.14687e+06	1338164	3.03781e+06
P26927	MST1	41836.1	37493.9	53523.5	93965.5	60224.7	35292.6	81406.9	117871
Q9H0J9	PARP12	32793.8	57213	38867.1	44765.4	35833.7	54873.5	126178	8775.3
Q6P4E1	GOLM2	129457	56990	135120	63868	54227.1	133624	73962.3	239002
O14908	GIPC1	49928.5	63612.4	63672.3	59416.9	70589.3	112955	79724.1	44172.9
O75165	DNAJC13	108499	184110	91996.2	119743	178572	131015	149033	196456
Q8N3P4	VPS8	44369.8	31944.2	21335.8	17013.7	29398.3	41862.9	42489.5	35133.5
Q6FI81	CIAPIN1	390539	355052	383883	242762	538941	457270	443757	341367
Q8N183	NDUFAF2	108329	105860	94546.6	79790	126375	149933	94014	133866
P06280	GLA	117127	42081.5	50733.6	74119.4	144059	38012.5	118587	67920.6
Q12841	FSTL1	47398.1	106754	21932.3	80970.9	70422.4	56281.6	62197.8	144500
P51398	DAP3	209809	192572	150480	62542.8	230085	179049	270979	118036
O96019	ACTL6A	376704	283938	262091	212233	335487	441634	371505	323327
P98179	RBM3	75218	168934	216908	193155	142751	135405	288836	281240
Q92841	DDX17	781008	690802	639941	514595	883191	908886	843660	763880
Q04864	REL	25681.1	20128.2	25849.3	13429.6	36946.8	24033.8	27320.9	21826.5
Q9Y3L3	SH3BP1	154545	112102	110068	52403.5	129534	59638.7	192018	173632
P62633	CNBP	101370	113149	173975	207054	97941.6	197525	135983	338275
Q66K14	TBC1D9B	72946.9	57003	74910.2	63638.5	88320.5	108911	96555.9	53195.5
P02649	APOE	954112	775560	1.14486e+06	2705356	1.04944e+06	884171	1.40799e+06	3868901
P30520	ADSS2	398763	433829	400793	335445	530688	542265	686532	265914
P09914	IFIT1	134543	32136	31342.6	139388	80227.9	34945	157258	163117
Q8TAF3	WDR48	70757.6	92218.6	99607.9	77326.2	77939.2	89785.4	208697	62286.1
Q9UMS4	PRPF19	608350	469639	549048	351551	647524	548298	600753	755938
Q96E11	MRRF	108207	66204.3	49944	23442.1	91345.2	94529	31791.5	101639
Q06787	FMR1	14271.2	19118	9315.19	15060.2	10525.4	17793.5	13437.5	32669.7
Q99714	HSD17B10	1.44322e+06	1.41482e+06	1.18099e+06	1.22657e+06	1.33516e+06	2.05809e+06	1.53756e+06	1.8498e+06
P53999	SUB1	2.4256e+06	1800544	1.86959e+06	1.49007e+06	2.04399e+06	2432414	2.51759e+06	2.76964e+06
O43402	EMC8	74579.8	82220.3	51249.9	30269.2	61422.5	62105.6	81074.1	102075
Q12874	SF3A3	252693	218753	235542	135678	286126	242503	356317	199356
Q8NFV4	ABHD11	604418	298306	219781	83064.7	514652	336775	454666	245162
O43760	SYNGR2	1.56521e+06	1.18122e+06	863438	714882	902963	1.08169e+06	1.20137e+06	2378152
P11717	IGF2R	155437	117774	109809	118095	117096	105462	114775	306754
O75844	ZMPSTE24	265108	280533	152936	132600	168229	182535	222398	495105
Q92608	DOCK2	53885.1	63374.6	98847.4	72476.8	88878.1	33793.2	68050.1	180005
Q03518	TAP1	408328	500251	360930	201050	633382	411400	526302	317643
Q9NP79	VTA1	268134	160141	159503	174635	208279	199875	218456	352080
O60645	EXOC3	137305	120888	136458	133944	167943	143498	144186	222905
O60925	PFDN1	140597	135197	179384	89062.2	119683	198193	226560	153776
Q9BTW9	TBCD	86043.9	109415	93598.7	60850.7	130808	104259	110394	103405
P04075	ALDOA	16806048	18435202	21034818	22561836	25075572	31022492	26544606	18465718
Q86V88	MDP1	157935	63221.3	142164	173688	170433	84945.1	242520	190749
P25786	PSMA1	1.22025e+06	846422	1.04991e+06	415534	1.22992e+06	980898	1.18939e+06	1129250
Q9Y2H6	FNDC3A	45977.9	39582.3	36595.6	6421.21	52138.9	25313	50074.8	37290.5
P43307	SSR1	1.56626e+06	981399	2.10338e+06	1.45423e+06	1.32675e+06	853649	1.94775e+06	3.69505e+06
P02549	SPTA1	43404.3	25058	183286	953386	50576	12508.3	92484.1	1.38822e+06
P52888	THOP1	109150	98308.1	96023.5	52144	146094	121385	113940	74032.9
P63027	VAMP2	282622	283742	434670	458513	268250	306835	790594	503358
P78371	CCT2	1.29292e+06	1.58778e+06	1138889	1.21122e+06	1.28659e+06	1.64618e+06	1727959	2.03747e+06
O96005	CLPTM1	121880	146619	128149	94954.6	94989.1	76954.8	195495	261821
O94804	STK10	151288	107104	133639	231795	186295	104206	185632	322194
Q8TEA8	DTD1	238657	125857	476378	496633	499196	630797	269846	311616
P42331	ARHGAP25	45895	38025.6	60843	50270.6	26075.7	27532.5	68219.1	127728
P14314	PRKCSH	4411508	3.50943e+06	3106832	2.23611e+06	5.14486e+06	3.46467e+06	3.94942e+06	4.40303e+06
O00203	AP3B1	439121	420183	343711	318627	419467	461538	463732	600213
O75436	VPS26A	980768	581262	574735	384181	619245	998910	1.17376e+06	427927
O75439	PMPCB	410815	379471	274283	204072	460898	330653	397627	430818
P48637	GSS	859380	523084	529134	334679	914054	509185	998159	446853
Q13232	NME3	320103	244807	271975	283802	458842	354480	234140	383303
Q8WWP7	GIMAP1	138291	179007	182385	193149	164161	97156.3	156029	467160
Q9Y5X1	SNX9	296855	290317	266950	385850	433814	353025	566928	229192
P22695	UQCRC2	1319365	1.05686e+06	971818	927596	1.69101e+06	1.46007e+06	1546112	759447
Q92616	GCN1	336475	386279	335630	265211	272085	393468	536477	486832
P62244	RPS15A	3.9871e+06	3384961	3.75969e+06	1.61383e+06	4591830	3.46794e+06	3.99507e+06	4205855
O43293	DAPK3	85919.5	380370	141424	139210	216995	304373	267136	164196
Q15637	SF1	359102	330909	365121	205945	524321	449027	273682	361147
P55789	GFER	104421	78258	82208.7	65125.2	147173	96171	80916.2	96325.5
Q9BUJ2	HNRNPUL1	337799	205997	240902	231268	426751	307859	316928	243134
Q9NZC3	GDE1	58795.9	81210.3	45313	53364.4	85154.1	67127.6	76351.9	75487.8
Q9H3P7	ACBD3	206774	185156	111773	19111.1	164698	174579	165849	159638
Q16740	CLPP	191989	166177	173426	129587	221638	187439	219030	212468
Q9Y2T2	AP3M1	284312	250307	214437	164991	197797	201978	343781	418288
O75822	EIF3J	286565	302545	305451	276977	295887	396261	375995	420184
Q6P1X6	C8orf82	124254	133232	106858	94061.2	240809	84322.7	163754	93388.2
P61011	SRP54	256246	278767	240192	126944	319686	216250	312356	297148
P62333	PSMC6	755209	801066	785829	793280	950597	814113	1.05959e+06	1.1537e+06
P27695	APEX1	2.0815e+06	1.3279e+06	1.6359e+06	1.30101e+06	2.81757e+06	1.71799e+06	2.05952e+06	1.45374e+06
Q9BXJ9	NAA15	138950	191180	167639	94141.4	186049	190290	243841	130506
P55036	PSMD4	183980	94131.1	191255	114217	155770	219593	166188	198405
P04083	ANXA1	5.51828e+06	3.8103e+06	6.52004e+06	9499104	5533062	4.10399e+06	7361362	15139463
P41091	EIF2S3	908374	926426	866455	642539	835484	987943	1.02562e+06	1.3894e+06
Q5RI15	COX20	187218	298274	166909	212153	266034	260247	326488	243084
Q9UNM6	PSMD13	252745	273995	246699	203039	330053	262768	316268	328458
P50991	CCT4	1249308	1315254	1.28766e+06	1.17642e+06	1.23238e+06	1.50829e+06	1.61454e+06	2.01534e+06
P42166	TMPO	1.06708e+06	991430	1.11718e+06	1107713	1.08537e+06	1.81007e+06	1161539	1.36697e+06
Q14573	ITPR3	82139.5	56494.9	37173.1	5389.31	72771.5	85074.8	46435.4	25107.4
Q8TCT9	HM13	701074	918313	695428	432516	850174	712551	466863	1.44658e+06
Q08170	SRSF4	795390	785178	753347	566542	1.0908e+06	955493	848701	774375
O15212	PFDN6	187330	170485	220623	155844	294664	261550	224315	148174
P04844	RPN2	584312	620307	474044	331882	579786	536119	667345	759287
P06681	C2	80709.8	43253.2	128192	366532	74915.1	75784.4	161825	469651
O00592	PODXL	55064.5	99498.8	63608.3	146247	135812	103965	97235.7	123502
Q9HA65	TBC1D17	77275.4	37539.2	38751.6	31154.2	52266.4	54698.4	45339.2	81108.8
P62937	PPIA	18075312	14594061	19470182	17758240	34151516	24548340	19414458	10156919
Q9UHB9	SRP68	184039	190343	157999	118709	167680	186847	180581	287092
Q9Y5Z4	HEBP2	307505	173101	212546	297489	181666	373160	454373	241621
Q6PIU2	NCEH1	151504	105656	116151	146727	209690	175753	112155	158336
P18124	RPL7	2.34999e+06	2.1515e+06	1.90732e+06	1384179	1.90468e+06	1.92203e+06	2.42544e+06	3577215
Q5EBM0	CMPK2	69380.2	52639.3	29183.2	69069.8	80979.4	54775	96415.5	45569.9
Q9UQ80	PA2G4	1.81949e+06	1.48528e+06	1.80791e+06	1.3174e+06	1.23741e+06	1.64233e+06	2.88702e+06	2.33511e+06
P17980	PSMC3	545886	569060	559727	576488	642147	616822	676153	899036
P46776	RPL27A	4.40543e+06	5090803	4.20809e+06	2.24231e+06	4863335	4.22462e+06	5.27025e+06	5.7109e+06
Q8N983	MRPL43	191374	172306	121670	60920.9	256940	152969	174009	103367
P30050	RPL12	4327134	4.67173e+06	3.53652e+06	2.49485e+06	4.0917e+06	3581265	4.71628e+06	6.50742e+06
Q96QR8	PURB	111629	101987	118949	168847	126659	236905	142848	123876
O95394	PGM3	162009	159381	71030.6	38395.7	118793	148372	156640	117349
Q9BZE1	MRPL37	262337	217624	94864.4	46778.7	202440	195780	186816	195589
Q8IWX8	CHERP	79681.2	64797.5	52300.6	32043.5	55966.8	78144.8	75381	77850.6
Q96B49	TOMM6	203875	212297	229258	119097	87522.8	175653	567796	128538
P48163	ME1	162164	201556	175669	239067	102924	154419	152643	566671
O43172	PRPF4	92897.6	77120	71193.4	53728.6	137074	101224	81157.1	50170.6
Q9Y3B7	MRPL11	138751	123144	83401.4	35549.1	185227	91451	112258	88146.1
Q9UPN3	MACF1	90274.1	178253	121494	188950	152487	167298	186707	218736
O15357	INPPL1	19949.6	28342.6	19791.6	25464.4	34120.3	30654.5	19893.6	32478.7
Q96T51	RUFY1	193662	126129	154014	119697	149453	246485	177050	169720
P39019	RPS19	4.49292e+06	3512831	3912958	2693706	4.63021e+06	3.64283e+06	4.47396e+06	5511640
Q07021	C1QBP	1257335	702725	1.1627e+06	573665	859085	619706	2.06637e+06	1070911
Q9Y3B3	TMED7	646996	406649	251705	268000	441886	338255	405310	779052
O95379	TNFAIP8	36663.1	10141.8	17902.9	22587.1	25714.2	5736.85	14585.7	62960.5
P38646	HSPA9	3.31939e+06	3463291	2.56998e+06	2.04412e+06	2894138	3.47858e+06	4.30115e+06	3.55616e+06
Q00688	FKBP3	557630	464071	440302	340668	657005	550132	663916	379439
P29144	TPP2	382509	368435	342993	267789	251391	384839	518467	545133
P61619	SEC61A1	1.05507e+06	1.29026e+06	776414	380975	861973	771630	944118	1.79319e+06
Q9H082	RAB33B	49296.2	123264	65221.5	55185.3	47978.3	61748.5	50618.2	205229
Q9NRY6	PLSCR3	32708.2	24455.1	51288.3	30614.1	58344.8	36452.2	43657.8	35070.2
P68871	HBB	200220624	79496712	660675584	2014707968	75085616	65445644	259259024	3287455232
Q14554	PDIA5	782128	494684	485352	260718	644634	389610	559502	929334
O43242	PSMD3	516776	525434	519180	567116	673954	496730	745970	738026
O00410	IPO5	377323	470440	453225	404673	536114	512736	567501	510795
Q8NCA5	FAM98A	217212	362160	212766	202967	200002	280710	258901	500089
Q9NRF8	CTPS2	114624	73508.8	100216	112415	108147	214345	136702	39904.9
Q01844	EWSR1	1.10476e+06	1.08121e+06	783115	803482	1.1639e+06	958692	1.30835e+06	1.26577e+06
Q96JH7	VCPIP1	43339.8	54319.8	42300.8	44511.6	69339.6	52107.5	63161.6	45049.3
Q9Y3Z3	SAMHD1	1.89612e+06	1.26791e+06	1.73728e+06	1.93468e+06	1.81988e+06	893784	1.61798e+06	4.1763e+06
Q8NE86	MCU	349100	244511	127238	141920	302751	355461	221099	194396
Q15477	SKIV2L	82277.8	93472	42525.6	46313	80415.3	106106	56468.3	86257.8
O15270	SPTLC2	91182.9	73229.3	47250.2	33294.1	55169.7	65000.6	64440.7	120156
O95373	IPO7	251194	291966	283052	238025	357201	299757	321872	344957
Q14155	ARHGEF7	152954	93490.8	84812.1	139681	157597	81439.3	139406	207313
P07814	EPRS1	848879	666851	596152	509953	667755	913532	842847	836695
P40855	PEX19	30316.1	13644.4	18723.3	52504.3	19946.3	57051.5	19707.8	46489.9
Q16854	DGUOK	217612	141036	146856	132384	265655	101313	186717	238937
P78347	GTF2I	199542	157557	174564	164159	207770	285176	158916	212332
Q5T440	IBA57	148861	325592	302972	229999	410322	182651	386276	270457
Q8NCN5	PDPR	127927	116886	115485	89961.4	198720	85002	153560	121138
Q9H269	VPS16	115101	127302	101141	138104	144219	102695	170291	180138
P07360	C8G	130287	66304.5	130795	530839	235734	133946	249708	444944
P22352	GPX3	678771	759431	606753	2.65109e+06	1.50442e+06	1069254	826581	2.422e+06
P36959	GMPR	59031.2	60188.5	121993	301169	41025.7	58722.2	206476	365988
Q7Z2Z2	EFL1	102265	93513.6	68891	40917.3	51262.2	117913	134842	74709.9
P62829	RPL23	1.69711e+06	1.60849e+06	1.22908e+06	991707	1.0274e+06	1.65428e+06	1.55556e+06	2.61179e+06
P55196	AFDN	67033.1	76438.5	55106.4	39966.9	89979.3	98133	59184.6	48311.4
P15090	FABP4	587907	1.16417e+06	3062566	27396470	343645	1.6997e+06	9904030	27955398
O14979	HNRNPDL	394941	1.2379e+06	1.54322e+06	1.35714e+06	604570	1.26816e+06	2244736	1.49786e+06
O00487	PSMD14	163665	177918	185606	181614	135549	192142	201606	348606
P15531	NME1	1.31805e+06	1.44427e+06	2.03249e+06	1.19235e+06	1.56789e+06	1.68522e+06	3.26867e+06	892522
P04003	C4BPA	711362	281318	1.28405e+06	4.03788e+06	1.68634e+06	262297	1.54344e+06	4.32652e+06
P55145	MANF	1.13891e+06	1.14049e+06	1.04246e+06	388131	1.25336e+06	885918	1.2761e+06	1178016
P09132	SRP19	125009	95391.6	62919.3	64334.4	90939.8	92237.2	129571	117389
O15145	ARPC3	483322	388537	516617	322357	595958	444267	461114	614601
P19525	EIF2AK2	96874.7	83333.8	73950.3	97979.3	96051.5	125851	106426	107125
P25774	CTSS	1.68118e+06	903458	751991	479119	1.52102e+06	541972	1.86918e+06	786220
Q9H3N1	TMX1	901020	786991	620117	376352	628755	694928	929228	1.06578e+06
Q7Z2W4	ZC3HAV1	149987	80065.1	114104	92422.2	144119	93447.8	163456	138688
Q5H9R7	PPP6R3	68215.3	71506.3	80074.6	26441.9	96374.6	63237.9	95802.1	48907.6
P46777	RPL5	1.68808e+06	1.70404e+06	1.43002e+06	725577	1.78699e+06	1.38496e+06	1.68516e+06	1999045
Q9Y2Q3	GSTK1	1.54161e+06	992047	716071	427851	891230	1.81285e+06	939726	895439
O43747	AP1G1	232523	197205	153203	93046.4	236278	167057	198383	232479
P02748	C9	783058	267673	553051	3.29302e+06	1.82255e+06	514552	933854	2.77173e+06
Q9NP92	MRPS30	104485	90154.1	44211	12671.6	154828	68073.6	61272.9	26185.4
P42704	LRPPRC	1.63768e+06	1.13221e+06	1.12078e+06	443317	1.4917e+06	1.13496e+06	1.94197e+06	778017
Q05086	UBE3A	31944.6	28083.3	37702.9	37960.9	30884.5	47580.5	38126.2	50741
Q9NQ48	LZTFL1	64263.3	43840.8	78445	66579.1	68456.6	95227.8	76547.2	71918.2
Q9Y2H0	DLGAP4	80277.6	83291.2	105289	90186.6	154050	107783	132965	47930.2
Q9UI10	EIF2B4	69643.7	90591.6	107764	47041.5	110869	72695	103844	101052
P39687	ANP32A	1.50084e+06	890944	1430774	792754	1.76091e+06	1.63017e+06	1.25249e+06	1.04472e+06
P51572	BCAP31	2.91568e+06	2.95768e+06	2481969	2.73211e+06	2808203	3.44179e+06	3710906	3702017
Q92544	TM9SF4	231417	168585	77954.3	63517	288522	134542	115663	128356
Q9NVA2	SEPTIN11	652250	470082	509272	478384	761960	631142	572820	632066
Q9H8M7	MINDY3	78700.9	51887.5	60377.9	26938.4	25089.8	29389.7	86614.8	127203
Q9Y5Y2	NUBP2	328185	394235	331265	263832	356427	378942	477688	408436
Q99627	COPS8	71749	55051.3	79700.9	98436.1	71257.6	61751.9	107136	135142
Q9NVI7	ATAD3A	405697	380223	329828	150014	397935	364458	405491	388841
Q9H061	TMEM126A	189263	137394	143868	167608	286133	140573	151101	206631
Q14166	TTLL12	453585	278854	309672	256823	312260	463113	546766	274545
P17900	GM2A	466221	262365	365990	378150	473447	241643	777216	317834
Q16647	PTGIS	187862	847341	335605	1.05193e+06	497837	254494	1081489	1.14343e+06
O95292	VAPB	411895	577440	320906	422108	216080	468911	363208	1.08043e+06
Q9UEW8	STK39	137589	116641	114133	121176	170869	184950	117389	127871
P05198	EIF2S1	919518	1.15929e+06	1.10125e+06	821909	968734	1.13605e+06	1.45518e+06	1.35371e+06
Q9UHV9	PFDN2	400404	401019	441646	372801	624974	532411	542045	284281
Q8IXI2	RHOT1	61936.8	66791.1	42811	71175.4	63719.2	49397.7	66318.2	118445
P32455	GBP1	420643	517104	500910	752140	710713	527350	854082	596260
P43405	SYK	95031.6	146397	108050	104476	97583.8	74531.1	130788	253956
Q14108	SCARB2	822292	809383	480838	539004	777982	590883	856446	1.02721e+06
P22234	PAICS	1.32153e+06	1.09277e+06	1.10432e+06	751492	937076	1.47458e+06	1.57717e+06	1.2473e+06
P09874	PARP1	503538	439741	744352	483722	814044	806206	564183	477986
Q13200	PSMD2	370063	372051	356485	298216	419397	316587	412296	563972
Q9GZZ1	NAA50	108062	191482	228623	82272.2	75603.5	304082	285381	83200
O00629	KPNA4	285337	425020	306193	334767	274878	361802	417210	602409
P62424	RPL7A	3.6592e+06	3.89854e+06	3.19406e+06	2247043	2.88311e+06	3180864	3.55649e+06	6.30836e+06
Q12965	MYO1E	147260	129843	83163.8	48077.9	117709	136254	145089	101252
A0AVT1	UBA6	273665	288278	285153	253328	346453	339091	387236	275433
P28065	PSMB9	1.08499e+06	1.0684e+06	874584	632148	1409745	894768	1.35546e+06	823318
Q53FT3	HIKESHI	57392.5	91469.9	90327.8	99894.7	60121.2	89555	123337	142236
Q13217	DNAJC3	398576	444423	312726	142429	442111	394594	354899	397814
P17987	TCP1	1.66567e+06	1613617	1202426	1.27216e+06	1.39389e+06	1.81456e+06	1.90883e+06	1.92532e+06
P43243	MATR3	485509	421662	621359	397095	865788	521533	560232	408845
P45974	USP5	646152	685732	795209	651428	626650	558679	1.58023e+06	630885
P12081	HARS1	621510	597637	595552	523133	835279	639745	726689	652802
Q9BVG4	PBDC1	334296	279530	326408	307450	304626	407105	511451	299454
O15400	STX7	652761	674880	599264	902932	672180	761409	844223	1.17509e+06
Q4KMP7	TBC1D10B	31193.9	15026.6	25319.7	24942.5	46184.5	33994.3	23401.9	14144.4
O75396	SEC22B	903907	1.1956e+06	563162	936104	827429	801450	1.02866e+06	1733022
P46940	IQGAP1	3.34596e+06	2.39343e+06	2.73143e+06	2.5071e+06	2.90849e+06	3.34002e+06	3812710	3.33199e+06
Q969V3	NCLN	390237	394432	223453	323274	389818	279878	377936	575938
Q8TEQ6	GEMIN5	78925.1	108588	128403	98804.1	100500	149820	162810	92463.6
P60983	GMFB	158367	127538	120393	59236.6	132148	128752	160265	145991
Q15417	CNN3	134301	244903	186217	364542	296186	394239	229517	212702
P00558	PGK1	3305672	3.12679e+06	3423228	3.94306e+06	3826524	5811683	4391058	2.77028e+06
Q9UBX5	FBLN5	935303	584838	460324	583122	837072	921367	587638	773840
Q86TI2	DPP9	106055	97265.5	79564.3	70677.1	117877	109081	103997	99291.9
Q15042	RAB3GAP1	61657.7	69622.7	52622.5	39355.8	72162.1	76779.8	77405.9	45267.8
Q02127	DHODH	116910	58646.3	48690.9	56251.9	105332	80890.6	65692.4	89262.7
Q15428	SF3A2	211527	233404	158201	186235	137564	230540	204085	387443
Q8NFQ8	TOR1AIP2	41714.1	50432.9	40465.9	40743.6	49288.5	61308.6	45907.6	54178.8
Q14112	NID2	780618	699491	1.30759e+06	3.33184e+06	1.50572e+06	1161720	2.11749e+06	2650070
Q15075	EEA1	271660	224887	228300	203615	232081	206822	312795	376325
Q9HAV7	GRPEL1	145422	142953	119961	68116.5	139426	155234	179364	104465
Q9Y4Z0	LSM4	494958	635287	407900	401622	762461	506307	574576	508543
P16157	ANK1	56755.8	31822.3	234795	1.28736e+06	97121.6	23187.1	85052.8	1.74695e+06
Q96EL3	MRPL53	176114	128137	97780.8	57751.9	169757	132205	144249	111068
O95747	OXSR1	193694	137786	173768	224046	169300	293112	145743	275538
Q13242	SRSF9	167388	130228	101444	83793.9	110427	160472	170514	143653
Q9BY43	CHMP4A	158262	86406	188057	135929	114760	77754	112938	383247
Q9UID3	VPS51	45768.9	27838.5	51990.5	15932.2	55759	29595.9	34874.3	51175
Q02790	FKBP4	609202	406578	483031	290348	448405	496024	831445	389414
Q96N67	DOCK7	47767.3	45221.6	47181.7	40529.5	81296.1	59467.5	52467.7	25456.3
Q9Y4K3	TRAF6	23794	18904.4	15844	80144.9	22266.4	84414.2	42960	18173.1
Q9BRX8	PRXL2A	265869	351704	306738	564579	223664	239827	507945	829730
Q8N163	CCAR2	270438	188274	192633	119580	294600	191992	130922	314811
P63220	RPS21	3.33981e+06	3115113	2.93643e+06	1.47355e+06	3.72203e+06	2.88384e+06	3.14429e+06	3.38921e+06
Q96SZ5	ADO	129168	227938	213393	204996	238488	277065	337122	85035.7
Q02818	NUCB1	698156	457961	388677	210091	393150	567941	455052	705236
Q15125	EBP	405630	1.1489e+06	373636	275098	295550	978092	901104	488465
P15927	RPA2	348708	378650	329803	320979	319265	252175	501078	593315
Q96KP1	EXOC2	70611.3	67994.8	92345.8	76406.2	95926	70948.6	129813	74713.6
Q12929	EPS8	60523.9	128475	103297	129919	67975	154475	172821	114731
Q92973	TNPO1	626550	616932	597263	651418	922333	612925	767113	707576
Q96GQ5	RUSF1	216036	209676	180244	187040	293391	219235	272729	171724
P63218	GNG5	447201	469681	995582	1606846	829555	958975	901743	1557052
Q12979	ABR	142804	144819	113490	39843.6	156569	91529.9	125696	158377
P23381	WARS1	1.19535e+06	995824	917683	962186	1.72552e+06	928790	1.34941e+06	909352
Q05397	PTK2	105081	90751.4	81639.9	108319	151442	106394	158206	49535.5
P09455	RBP1	159743	162844	177308	69299	296609	129928	137444	122540
O60762	DPM1	431189	395923	232411	264962	358409	392596	250578	595442
P62851	RPS25	5.2467e+06	5.16176e+06	4564674	2.59202e+06	5441846	4.57997e+06	4722329	6430979
P53990	IST1	496440	512684	568914	578571	882348	476826	525136	715444
O14980	XPO1	386134	338601	382166	374757	471607	489660	412638	411424
Q9GZT9	EGLN1	81315.4	76602.7	53501.1	54376.9	69139.8	96108.8	90088.5	64716.1
Q9BY44	EIF2A	205361	126361	182126	133089	143658	210721	194369	230162
P62280	RPS11	2.01461e+06	1.70544e+06	1.57539e+06	1.20746e+06	979614	1.79192e+06	1.30298e+06	3753463
Q8WVV9	HNRNPLL	50765.6	41268.5	48141.2	30229	64795.7	54456.8	40227	45638.8
P42574	CASP3	199005	214108	144252	161349	257293	145003	237592	225234
P56192	MARS1	414239	393033	354564	202790	320700	393390	543855	383724
P50895	BCAM	148041	149886	348461	515194	115617	110369	232805	938468
Q969G3	SMARCE1	132603	128727	159887	190890	198029	133466	212859	191744
Q92556	ELMO1	92710.9	69458.6	64154.3	64134.4	125731	43361.9	70019.1	110150
P06756	ITGAV	555678	798168	569794	933035	817429	849945	874992	891672
Q6ZMI0	PPP1R21	49362.1	41602.2	22125.3	38746.4	40119.2	44787.3	35352.6	62099.9
Q96D71	REPS1	60366.9	40767	43724.8	53970.5	42873.2	56198	89452.8	50263.6
P07203	GPX1	1.04599e+06	697072	1.17091e+06	1.42786e+06	1391050	1.41001e+06	1.02064e+06	1.3918e+06
Q96JC1	VPS39	62902	182191	44778.6	46405.6	69457.5	57766.7	53649.3	222645
O15144	ARPC2	1.27438e+06	1.26368e+06	1165599	990370	1.48329e+06	1.54335e+06	1.42679e+06	1.17368e+06
Q15370	ELOB	304385	361038	329788	427377	387678	404281	441685	471471
Q96SB3	PPP1R9B	39216.9	56552.5	61140.3	57711.3	25824	42871.3	72413.9	116084
Q9GZM7	TINAGL1	180519	140325	418139	940510	528455	392773	447237	644168
P19474	TRIM21	222414	205024	203999	263402	262612	332727	256653	219832
Q9H6Z4	RANBP3	155929	134886	164592	144333	190238	169950	210437	147383
Q9Y2R9	MRPS7	215143	172614	129080	30336.2	198416	181854	109964	164404
O43681	GET3	528063	492786	510901	619743	642713	510046	622772	798173
Q9HD34	LYRM4	23038.9	39612	24599.8	49942.1	54273	23758.1	56436.4	29503.8
Q9H0U4	RAB1B	832814	734723	463886	463407	623550	732962	1.10378e+06	521156
P49411	TUFM	3.8676e+06	3407193	2.65588e+06	2.05878e+06	4731059	3.2983e+06	3.84545e+06	2.45232e+06
Q9NQR4	NIT2	269322	118336	96427.4	203866	188680	291691	173233	168387
P51149	RAB7A	2.48591e+06	2.20345e+06	1.88526e+06	2122443	2.85981e+06	2.28544e+06	2.69333e+06	2.55205e+06
Q01085	TIAL1	192302	118800	117794	168116	153693	222612	192834	144097
Q5JTV8	TOR1AIP1	147890	218425	232928	169371	128930	389506	226043	173433
Q14683	SMC1A	180647	199182	176506	145262	214131	204120	194767	224503
P23919	DTYMK	127656	86957.9	66908.7	82339.9	164233	131763	99669.4	38120.5
Q9H0C8	ILKAP	33753	101288	32005.2	39439.3	33418.9	63222.7	53860.5	95646.9
P02679	FGG	9460202	8534793	5.38253e+06	60357048	35313804	2.63819e+06	13619266	48203772
P31942	HNRNPH3	272137	343889	280268	358151	368231	630436	330010	166067
Q92504	SLC39A7	139574	146668	78388.4	98977.5	144405	107802	142219	157880
A6NDG6	PGP	86583.3	97502.8	104874	97718.1	136698	158784	94637.4	70392.2
P00491	PNP	785816	673902	647809	691703	812378	715225	871768	928965
P46734	MAP2K3	93418.1	168321	116377	189921	67354.9	171697	208646	227520
P01714	IGLV3-19	389405	987615	639107	1.00077e+06	407699	686713	464558	2.02704e+06
Q9NY33	DPP3	624219	590132	480340	424605	622032	628004	721254	547468
Q16643	DBN1	186126	309831	222718	178880	47883.4	412012	112964	493773
Q15642	TRIP10	155224	146560	628864	1.12796e+06	511266	149141	790493	994942
P52943	CRIP2	298855	148648	447603	638947	137878	362796	198376	1.12336e+06
Q9NZJ7	MTCH1	157649	229039	142698	179368	221867	162915	170744	285854
P62753	RPS6	5055118	4708215	4.26935e+06	3.23287e+06	4.15616e+06	5.08389e+06	5416796	5827117
O95861	BPNT1	228247	218914	164026	115495	341544	332517	125296	62658.2
P49356	FNTB	8581.49	28648.4	33131.9	45398.4	19661.3	35547.4	26125.3	55820.1
Q9H4I2	ZHX3	468633	1.22735e+06	804852	1.55689e+06	1.43479e+06	1.05337e+06	926110	1.39325e+06
Q96CW1	AP2M1	867690	780242	695048	786570	981005	813128	774437	1.13907e+06
Q04637	EIF4G1	443393	429502	397513	282070	405011	402317	529912	501612
Q2M2I8	AAK1	69897.1	129332	33539.4	105576	101863	81259.1	78051.2	139520
Q15369	ELOC	469306	511540	487572	475125	627036	550571	599513	524533
Q6IN85	PPP4R3A	74335.9	55969.7	52771	22566.8	48975.3	75134.6	50069.9	69306.4
O95202	LETM1	486985	253878	201332	129697	267224	262731	328180	410686
Q9UBS8	RNF14	51157.9	34916.7	47435.4	62660.7	59717.1	34270.6	67822.8	70193.3
P26373	RPL13	2.67425e+06	1.92371e+06	2524546	1.30463e+06	2.75854e+06	1.72251e+06	2.34794e+06	3.1347e+06
O95758	PTBP3	905245	727214	838797	1.00986e+06	1.04075e+06	909535	1488740	672898
Q00341	HDLBP	926551	819399	671449	799583	920706	629951	888551	1.35936e+06
Q9NRW7	VPS45	105186	121196	162955	162584	188575	125580	181718	154990
Q5NDL2	EOGT	85408.4	39253.5	60969.9	44045.3	70087.3	56647.9	76587.5	67487.2
Q9Y4I1	MYO5A	18347.4	31570.6	19022.9	27364.1	15633.7	12687	2683.73	82505.6
O00625	PIR	45927.2	81405.1	58043.4	59431.9	74199.8	60123.1	85322.5	68803.5
Q96K76	USP47	87354.5	67428.1	57954.3	73844.2	48330	73449.1	96939.8	118851
P11172	UMPS	107550	70492.6	70227.1	30226.6	100100	103021	73912.5	50948.3
Q9UBS4	DNAJB11	188159	229571	195076	112150	202640	147315	183962	319056
Q03154	ACY1	216207	187674	116224	76011.1	116540	101326	320861	162147
O00471	EXOC5	93770.1	114222	106258	110056	88370.1	78986.6	198304	133139
P11117	ACP2	142835	71789.5	52058.9	60165.3	98225.1	50029.1	133894	101991
Q15006	EMC2	189247	204000	135419	134121	211521	163558	157960	245765
Q9UKD2	MRTO4	145207	140315	175636	96042.4	201243	175401	176944	100312
Q96C01	FAM136A	117215	85108.7	87544.3	41705.7	82598.6	85085	165403	55925.6
P35998	PSMC2	682142	387674	660829	667478	573213	692221	804162	743834
Q9P000	COMMD9	116062	59421.7	96421.6	97351.3	104213	92766.7	114548	121465
P49770	EIF2B2	75568.5	76347.6	38033.3	46329.9	44540.4	64614	93136.7	74509.8
O94903	PLPBP	406392	287206	183848	242079	338557	262536	581594	128316
P36969	GPX4	240466	233588	324669	481352	306046	292276	482910	417593
Q92667	AKAP1	131202	88294.4	126320	20256.5	99536.8	93467	178538	56907.7
Q9Y624	F11R	416621	234840	140487	83603.8	333629	369658	192643	128658
O43684	BUB3	437280	285569	276022	161383	239031	409664	278016	430801
P26038	MSN	3.37923e+06	4.27471e+06	4551346	6089510	4.62822e+06	5243342	4.46051e+06	7069457
P10809	HSPD1	4246973	5058677	3.84802e+06	2.57831e+06	5612920	4732748	4.78983e+06	3.26317e+06
Q04206	RELA	245663	263539	252953	340400	312770	303061	364239	308950
Q8IY21	DDX60	74202.7	51819.9	29637.1	34922.7	66284	33214.1	85707.7	37573.7
P23526	AHCY	2.02844e+06	1.63513e+06	1.7204e+06	1.32282e+06	1.54011e+06	2264969	2559258	1473465
P04040	CAT	2.29294e+06	1.76565e+06	3.34384e+06	8.20517e+06	2.17437e+06	1.02025e+06	2.75326e+06	12289748
Q9NTK5	OLA1	655317	680260	714707	906577	769368	904939	1.06935e+06	711372
O15126	SCAMP1	51631.3	59435.6	57016.4	69403.8	28661.4	83735.8	56930.5	108146
Q96BQ5	CCDC127	38132	98195.3	54434.8	23219.7	63874.2	59677.5	64615.3	61829.7
P07738	BPGM	288469	169809	641011	1.13368e+06	210153	39619.1	356536	2.00228e+06
P40306	PSMB10	209359	138043	134231	127910	178623	145163	129162	258865
Q9Y6K9	IKBKG	102376	121972	100816	136370	74115.5	122572	116420	225440
P43304	GPD2	503891	386643	224206	267745	421066	513778	295118	382333
P14324	FDPS	560519	592450	723237	332185	761184	1.02309e+06	478908	312021
P07339	CTSD	19821962	5151773	4.62071e+06	3372254	19850814	4.02473e+06	8.32151e+06	6.24527e+06
O75323	NIPSNAP2	464477	572925	519989	633445	1132477	417886	683600	320074
P14923	JUP	1.27821e+06	593328	519277	108816	869645	696049	1.28322e+06	64130.8
Q9NR28	DIABLO	195929	181336	143758	99413.4	132662	179309	248605	162340
Q5T4S7	UBR4	144364	160962	155739	141039	174802	155604	202139	168902
P30876	POLR2B	112959	103777	112206	79872.2	96261.2	100080	141745	138079
Q9Y3A6	TMED5	298634	348468	322752	203121	359267	207369	420737	378089
P62917	RPL8	1.9358e+06	2.09116e+06	1493851	1.00061e+06	782808	1.8421e+06	1.75975e+06	3.20418e+06
Q92552	MRPS27	112469	95451.9	76144.9	39706.9	135672	92981	40575.7	107516
Q96BM9	ARL8A	782751	902562	779978	1088522	993419	1.10563e+06	1004809	1.03091e+06
P41236	PPP1R2	102727	91022.7	106071	87161	68524.9	159419	112131	110090
O00584	RNASET2	257933	200545	135740	124568	226798	170034	320411	118746
Q9NZD2	GLTP	136901	60904.9	80846	52222.2	68846.4	47300.4	106045	162547
Q9P2A4	ABI3	78682.4	71230.1	88543.2	41533.7	85453.1	48203.8	71457.1	120371
P62081	RPS7	3.18716e+06	3.40944e+06	2.46372e+06	1.51942e+06	3.18573e+06	3.04575e+06	3017421	3.04192e+06
O14744	PRMT5	336127	298104	330957	200074	292302	304999	384926	371275
Q6ZXV5	TMTC3	59867.4	107264	61698.6	82778.2	84778.3	74704.2	106753	95666.4
P22626	HNRNPA2B1	2.07249e+06	1792356	1.8756e+06	1.68414e+06	2.22071e+06	2.48589e+06	2155486	1.76011e+06
Q8WXH0	SYNE2	129140	91793.5	77787.2	58244.2	93349.9	200260	72537	48228
Q99460	PSMD1	358905	417697	364675	342092	449069	356633	385869	529521
P24821	TNC	7.88247e+06	14598253	9269531	21142906	8.23386e+06	24801880	17637128	10692393
P43487	RANBP1	551556	886580	710488	526056	562565	756520	1.07247e+06	711513
Q9BZF9	UACA	54087.2	44093.5	61192.8	58313.6	41705	71572.5	63908.3	75359
P60953	CDC42	976016	593403	1.07453e+06	1.02056e+06	663329	532963	1.42196e+06	1.63285e+06
P23396	RPS3	6.02966e+06	6031853	5.42462e+06	3.40342e+06	4664504	6052461	5773683	7727787
Q6P1N9	TATDN1	101861	58936.4	88105.1	59076.2	146948	113128	78893.6	17969.6
Q9HD33	MRPL47	225581	144604	203193	79495.2	293791	175077	215832	71688.1
P35222	CTNNB1	1.69132e+06	1.1279e+06	910238	416892	1.36828e+06	1.17464e+06	1.92234e+06	337595
Q96JB5	CDK5RAP3	182151	121822	144945	110561	181628	128792	158576	179019
Q9Y5S9	RBM8A	119467	64771.8	32816.7	134304	91786	124509	110605	79767.4
P40429	RPL13A	2.83531e+06	3407989	2852592	1.57885e+06	920776	2.89534e+06	3.42773e+06	5110298
P27635	RPL10	1.98926e+06	2.44064e+06	1.8383e+06	1.22642e+06	1.65413e+06	1966414	2.50397e+06	2.54459e+06
P18621	RPL17	2.63418e+06	2107745	1.66328e+06	1.35916e+06	1.78921e+06	1.93272e+06	1.7275e+06	3.5312e+06
P60174	TPI1	4684948	3.26274e+06	4328456	3832852	4.7982e+06	3.52454e+06	7302122	3.00238e+06
O60814	H2BC12	76787448	71553856	80834360	64934328	77352992	63247564	68584472	130858296
Q6PGP7	TTC37	71701.3	109231	90425.7	76399	80062.8	89369.8	104076	128355
Q14980	NUMA1	214195	127106	167308	118254	179014	180186	200599	164094
Q9BT40	INPP5K	36166.5	53159.9	41942.4	67442.8	57038	41868.6	76991.4	53455
P53618	COPB1	1.31302e+06	1070676	800342	413479	903518	809580	1.05073e+06	1387392
P61923	COPZ1	806886	643114	356405	287792	530373	375506	536804	973773
Q09028	RBBP4	305063	299506	357208	91459.8	380667	193068	342544	299027
P78417	GSTO1	4.10657e+06	3140799	3754164	5016753	5.23385e+06	3.60822e+06	4.50743e+06	5128471
O14818	PSMA7	1.57423e+06	1.51782e+06	1.43847e+06	1.1459e+06	1.77421e+06	1.33952e+06	1.64317e+06	1.7854e+06
O60826	CCDC22	142783	127399	108425	96488.9	139978	117635	175294	114281
Q9Y5J7	TIMM9	329594	369898	286519	288345	396134	303107	402682	365024
P09211	GSTP1	6895190	6.27631e+06	8.12405e+06	8644004	9900514	10027667	9727863	4.80765e+06
P01903	HLA-DRA	580392	420565	502436	603207	533081	227456	279395	1.38458e+06
P28070	PSMB4	1.50256e+06	1.46759e+06	975729	1.19718e+06	1292794	1269436	1.94793e+06	1.40899e+06
Q9Y2Z0	SUGT1	680067	556320	679197	568168	724724	895501	758932	478621
Q9NSD9	FARSB	473167	483945	456024	258116	428985	714236	390565	388268
Q13310	PABPC4	271514	280511	323599	188933	332462	297790	294444	299570
O00400	SLC33A1	76636.5	101282	33791	54185.4	49616.6	36689.2	104134	115337
O43491	EPB41L2	778244	486892	939209	790879	758745	1.25492e+06	863752	566445
Q6NUK1	SLC25A24	1.03889e+06	953869	641209	491488	1.27964e+06	1057664	738858	516705
Q9Y6A9	SPCS1	436989	728928	381672	299812	328297	413178	766770	615374
P31937	HIBADH	662446	721916	613915	826691	1.29025e+06	783853	719877	450525
P46926	GNPDA1	565814	575024	748650	822314	996764	675292	861479	580190
Q9UKV8	AGO2	83566.1	83184.2	106267	158120	131208	113386	135824	114566
P35270	SPR	505371	342573	380115	357891	706369	545537	443838	124868
O15120	AGPAT2	56318.3	168214	35065.4	93435.6	40920.8	66559.1	163747	134008
P26447	S100A4	308722	94931.1	256534	439500	171620	52301.5	409852	628447
O43264	ZW10	45410.6	51197.1	34118.2	20616.9	44717.5	50444.7	27486.6	50990.3
Q66K74	MAP1S	181441	180544	238713	281585	233292	281093	222239	275327
P63010	AP2B1	2.13313e+06	2.09013e+06	1.70732e+06	1852086	2.29089e+06	1.80216e+06	1.90464e+06	2.92329e+06
O75569	PRKRA	193134	256793	260425	227924	237510	376967	284802	175977
Q96HD1	CRELD1	59580.2	81140.9	63354.6	107090	92316.7	78383.6	72103.3	113757
P15880	RPS2	3.98073e+06	3844912	3.38223e+06	2.21239e+06	3.14687e+06	3.59377e+06	3.79142e+06	4.84069e+06
P36578	RPL4	1695062	1.84288e+06	1.2674e+06	876206	1.41784e+06	1.44567e+06	1.50897e+06	2133880
P21281	ATP6V1B2	1.09823e+06	996263	721878	748090	883567	780267	735516	1.68254e+06
Q9BXK5	BCL2L13	119041	53484.9	120055	113682	93691.4	92730.1	128285	150492
Q9H074	PAIP1	266388	311186	314040	305994	484034	329479	353182	204320
Q9BV57	ADI1	22307.7	142322	127773	86764.6	99182.1	128365	142877	63319
P63241	EIF5A	556847	377949	417481	223395	368479	294862	652981	485864
P50990	CCT8	2.8923e+06	3.7408e+06	2.94214e+06	2.37727e+06	2435514	3.68546e+06	3.42458e+06	4.11952e+06
Q7Z4V5	HDGFL2	173954	82784.2	119231	110633	120119	161926	128978	145198
Q8ND30	PPFIBP2	96788.5	97932.9	81880.1	91134.6	120593	88605.5	151005	60016.4
Q9BUH6	PAXX	153702	124937	168825	107748	85462	300749	102343	145850
Q8IZH2	XRN1	52024.5	58474.3	35660.9	47242.7	64847.8	30287.9	61268.4	64503
Q8WVM7	STAG1	48490.1	63011.3	52362.7	42015.6	95513.1	41429.4	54475.9	43668.3
Q03169	TNFAIP2	57018.7	21856.6	43746.2	39938.3	45417.1	15849.3	40369.4	83928.4
O60524	NEMF	62471.3	77495	88039.3	94906.3	89389.5	72855.4	117060	88949.8
Q8WY22	BRI3BP	542552	503856	259195	162231	437896	273469	499880	461723
O14617	AP3D1	155590	144676	137559	119837	177113	139406	181537	137332
Q9BUR5	APOO	290665	283534	149164	232627	214811	269337	382404	222552
Q86VI3	IQGAP3	3.48385e+06	1.04765e+06	2.23368e+06	1.52305e+06	3.02171e+06	1.54502e+06	2.69597e+06	2.17959e+06
Q7L576	CYFIP1	566092	564004	572117	562734	537872	557300	749264	735464
Q9Y6Y8	SEC23IP	325959	307394	191494	186574	233321	274018	293117	351600
Q8NCG7	DAGLB	75412	59241.8	37300.2	36135.3	63446.9	14753.9	69740.1	89046.8
P55072	VCP	1.97741e+06	2.25264e+06	2.86427e+06	2.77398e+06	2.16702e+06	3.80659e+06	2.55216e+06	2.71299e+06
Q15084	PDIA6	4751471	4463688	3.15482e+06	2012648	4.23918e+06	3.61287e+06	3.9301e+06	4.59572e+06
O15260	SURF4	804606	660085	1.09375e+06	1.24482e+06	381976	1.48085e+06	1.03147e+06	1.43617e+06
Q3ZCQ8	TIMM50	205036	215238	180544	131145	286239	201068	245661	100439
Q9Y5K5	UCHL5	198035	171133	183555	136102	192772	196982	229299	165002
O15067	PFAS	85234.7	77970.6	89247.8	56326.9	61539.2	57055.8	145756	87043.2
P54136	RARS1	482554	600845	526981	259470	531319	561824	583292	451365
O00151	PDLIM1	1.0991e+06	892951	605651	670909	471577	1.02355e+06	910354	1.31391e+06
O00602	FCN1	25519.2	43589.5	33097.4	139632	57842.7	17023.8	61415.5	138594
P26639	TARS1	537324	454951	405031	419887	426004	556250	768677	313699
P62195	PSMC5	736930	755873	736126	670271	772158	590701	863073	1.06697e+06
Q96TA1	NIBAN2	1.15538e+06	575577	601833	377562	595597	1.12113e+06	652721	708161
Q92945	KHSRP	1.33907e+06	1911364	1610297	2280813	1.8142e+06	2098416	2528145	1.66657e+06
Q96QK1	VPS35	1.86866e+06	1.90076e+06	1743619	1.8267e+06	2.08182e+06	2.33756e+06	2.02788e+06	1.88331e+06
Q9H4A6	GOLPH3	292377	144834	161754	106171	229120	195575	203369	171522
Q13620	CUL4B	78638.2	46995	92155.3	85554.6	113419	86756.8	69753.2	74037.1
Q92572	AP3S1	189759	276344	207421	251920	198120	357399	216302	277549
P53396	ACLY	717331	481512	579448	451733	936620	495585	590534	505397
Q9BYC9	MRPL20	77381.5	83232.4	60996.3	13551.9	120656	76093.1	50480	19127.9
Q12999	TSPAN31	73563.9	45767.1	55134.2	36204.2	67629.6	36898.7	54163.6	79868
P39060	COL18A1	2.24449e+06	1.42321e+06	1.83062e+06	2.55103e+06	2.52532e+06	1.58157e+06	1.65119e+06	3.35415e+06
P62993	GRB2	357532	558726	467075	701905	492006	357524	599019	911471
Q9H2H8	PPIL3	184374	130028	164630	261316	190094	148354	221513	277823
Q06203	PPAT	39907.8	21809.2	29478.4	14215.8	30623.4	38834.5	30760.1	19052.9
P08134	RHOC	2.58563e+06	2.46788e+06	2.08202e+06	1.70287e+06	3.19377e+06	2.14372e+06	2.4142e+06	2.2464e+06
Q03519	TAP2	227360	385919	189738	111048	379712	248779	323381	82021
Q15070	OXA1L	85322.3	59801	57831.4	48589.8	120525	82317.9	24663.8	56980.5
P00747	PLG	683827	327272	874941	3.16639e+06	1.01912e+06	534656	1.02507e+06	3.13495e+06
P51570	GALK1	263557	273056	237978	237219	261104	172190	419736	290499
P46939	UTRN	146586	142601	167643	150807	169609	116813	223383	176581
Q99424	ACOX2	38537	51081	21327.1	35087.6	26141.5	30045.5	78982	29788.1
Q9Y3D9	MRPS23	163533	75064	78678.8	33222.9	133297	105100	29893.6	127588
O75122	CLASP2	38988.2	41013.6	63958.3	63831.3	33596.1	40978.4	101626	58307.3
Q14764	MVP	5.38077e+06	4406543	2370087	1.62566e+06	3.80506e+06	4625021	3.56149e+06	3562400
P68036	UBE2L3	347659	375248	409421	359111	323963	303508	634741	420847
P02730	SLC4A1	509584	396270	1.7415e+06	8391141	360441	94208.3	655063	11340624
Q9UJ70	NAGK	1.17571e+06	986946	1.19989e+06	1312467	1239540	789987	1.31613e+06	1.92565e+06
Q9GZT3	SLIRP	455577	325482	349982	150807	394899	375721	493922	180482
Q32MZ4	LRRFIP1	107718	120502	131022	118220	75306.5	197067	118156	147693
P20340	RAB6A	1.36116e+06	1.49462e+06	1.02986e+06	848565	1.27338e+06	1.39498e+06	1.16615e+06	1499542
Q14974	KPNB1	635438	564207	756735	661229	761349	531472	770572	884333
Q9UHD1	CHORDC1	47442.8	69937.3	59096.6	37104.6	52528.6	60814.3	89839.2	37145.8
Q99961	SH3GL1	308818	431154	365746	506469	390572	378790	501120	542430
P02746	C1QB	641096	575548	432307	1.5118e+06	381573	532987	956425	1.68079e+06
Q96HY6	DDRGK1	249312	306788	296301	231006	237775	273390	290986	414351
Q5T653	MRPL2	102390	112004	63540.4	17122.1	78463.4	91702.1	114675	46255.2
Q9BSL1	UBAC1	19562.3	16592.7	25004.2	36957.6	15435.9	17503.6	10106.4	67038.9
P60468	SEC61B	2.0223e+06	2.03056e+06	1.65396e+06	917340	1886252	1.52241e+06	1.93132e+06	2.08958e+06
P04899	GNAI2	1.12122e+06	1.43324e+06	1.81794e+06	2.15808e+06	1.52391e+06	1.166e+06	1.32851e+06	3304314
P84095	RHOG	640960	640980	581750	724904	447716	567068	517535	1.36976e+06
P00813	ADA	43435.8	107393	45503.5	27578.4	26891.6	12487.9	18180.1	193439
Q0JRZ9	FCHO2	108846	1.42847e+06	593617	2.36248e+06	600759	883791	3.00707e+06	544960
O94979	SEC31A	861604	882788	514956	539046	693337	630895	548339	1.26223e+06
P99999	CYCS	2.24314e+06	943182	587941	1.7354e+06	2.06672e+06	1.68671e+06	1.34701e+06	1.07131e+06
P63096	GNAI1	1.44046e+06	1.74101e+06	2.01613e+06	3083301	1287534	1.38265e+06	1.52527e+06	5073229
P10253	GAA	355298	152281	109440	201713	341142	90680.7	204209	279825
Q14696	MESD	396774	340384	219825	223678	279475	368448	288378	383795
O14920	IKBKB	94924.3	318181	130631	149808	183137	146432	373306	72518.9
Q9NPA0	EMC7	97983	104739	74437.6	109991	59299	108693	104808	160024
P49458	SRP9	631488	674224	823211	485321	761635	950132	721588	486209
P02747	C1QC	1.71514e+06	1.47753e+06	850450	3.77659e+06	1.1816e+06	1.34226e+06	1799292	4.40945e+06
P04843	RPN1	3.51791e+06	3697400	2429226	2.08446e+06	2.70924e+06	3.1156e+06	2.5353e+06	4736130
Q9HB40	SCPEP1	194451	139248	124662	65780.8	136582	64017.1	137831	246792
A2RRP1	NBAS	61381.6	52115.2	66991.2	63447.2	79760.2	58721.1	67718.6	66057.4
P55327	TPD52	1271390	735636	682473	103045	520737	1.30588e+06	1.23012e+06	58815.5
Q9NXR1	NDE1	14140.3	39038	37158.5	46006.5	35127.6	43909.7	34252.8	38750.3
Q7Z3K3	POGZ	25224.1	48079.4	60200.2	74615.8	55699.5	50077.9	65166.1	60994.6
Q99829	CPNE1	438766	446332	466074	574603	682760	661276	484333	317266
Q6UW02	CYP20A1	127384	64006.6	53795.8	37035.2	75822.7	64887.7	51778.7	121766
Q53GS9	USP39	77710.2	53156.5	63853.1	53400.8	80700.7	94878.7	62346.1	38305.2
O95551	TDP2	144974	156050	53420.2	61707.5	123408	92598.1	156032	91243.2
Q92614	MYO18A	182549	159178	123431	70577.5	157284	130278	143409	165435
O15258	RER1	235241	262718	144918	286529	120070	165448	200917	546602
Q9Y3B8	REXO2	230104	252838	175228	278908	226569	265114	398851	150791
O75937	DNAJC8	174609	205845	255907	124226	345557	192739	187044	119711
O43823	AKAP8	42591.7	38086	71763.4	23442.8	60412.2	60948.6	58086	15928.9
P08697	SERPINF2	180506	43937.2	185769	794654	192555	123750	398138	623919
P06865	HEXA	810150	193635	289229	354875	462846	170771	562562	633556
Q9NZI7	UBP1	46869	32554.8	50896.6	2914.29	42376.7	22722.6	29566.2	53268.4
Q5GLZ8	HERC4	136847	114460	121608	126302	150649	172836	154169	76637.1
Q99622	C12orf57	68314.8	39773.4	21153.6	63546.1	48672.1	34679.1	64428	66273.8
P48449	LSS	260932	189268	185774	158285	238502	375348	143503	123903
Q5JSL3	DOCK11	10579.6	23783.2	19553.9	28504.2	4369.57	27772.3	19460.5	39830.2
P55884	EIF3B	788834	702386	698773	546544	885298	608648	739767	798026
O00178	GTPBP1	81256.5	74307.3	69778	76078.4	69213.7	81533	44162.5	138873
Q9Y4L1	HYOU1	1.31487e+06	1299666	956203	450038	1.2331e+06	908812	1.06046e+06	1.24981e+06
Q9NY15	STAB1	202108	243906	169688	254016	128989	129762	89239.8	614899
P84098	RPL19	1.84403e+06	3528317	3528973	2134663	3094739	2746334	3.66744e+06	2704257
P07947	YES1	368378	422860	163196	417083	440347	428251	354985	293020
P13861	PRKAR2A	489028	430012	406881	450108	515663	502518	611306	333538
Q9NQ29	LUC7L	81971.4	112775	120987	266965	178091	181682	144250	139913
Q8TC12	RDH11	262377	332237	270383	238819	228435	192626	308743	489904
Q08722	CD47	261823	528372	812226	1.32151e+06	484536	475037	627043	1.64404e+06
Q9NRL3	STRN4	28743.2	34909.1	21580.2	22554.5	28507.6	26588.4	36418.1	27473.8
P49961	ENTPD1	494986	367912	781342	820598	774390	599104	778043	568132
P49257	LMAN1	764343	757497	567740	370036	466876	414296	462310	1.37029e+06
Q99832	CCT7	1.47108e+06	1.81809e+06	1.63081e+06	1.30379e+06	1.4258e+06	1.68585e+06	1.83996e+06	1.91501e+06
P11021	HSPA5	11286739	13148879	8508829	6.80057e+06	7013893	11192520	9499398	16144246
P62979	RPS27A	9489091	17620494	18832032	24865388	21215042	19633362	18570154	18649454
Q9HAB8	PPCS	399773	312499	286816	90093.3	342748	272378	509543	76108.6
Q13443	ADAM9	64250.7	58687.4	53852.9	145497	74718.6	74231.3	118825	87328.8
Q8TAT6	NPLOC4	172908	169692	175428	170526	157608	178834	200438	221621
Q9H446	RWDD1	174248	111773	198378	169106	104202	162187	287332	166099
P20702	ITGAX	104132	866630	210209	279128	255739	127012	329900	894830
Q53H12	AGK	197479	170405	177590	164351	158688	200887	238047	183676
P49589	CARS1	191216	224299	237116	211318	250866	234070	239421	226523
Q13547	HDAC1	499226	247770	287732	177214	344591	347223	259697	382316
Q9Y3I0	RTCB	1.37055e+06	1.51256e+06	1.18592e+06	837240	1.26513e+06	1.19692e+06	1.62018e+06	1.31539e+06
Q5T6V5	C9orf64	194301	227222	205330	196163	170650	110900	438079	185755
P62269	RPS18	2.97948e+06	2.77849e+06	3.15138e+06	1.86678e+06	2.71489e+06	2.65457e+06	2.92678e+06	3.55097e+06
Q96KG9	SCYL1	144434	138357	127565	96533.3	172532	129153	150434	104979
Q5VYK3	ECPAS	134145	146137	105892	94526.2	93863.6	136281	149443	148407
P09651	HNRNPA1	429510	240072	209892	114761	198446	217856	221096	453378
P29353	SHC1	102674	80903.2	75274.7	133028	93295	140603	48226.8	147701
P22314	UBA1	3792725	4135555	3772991	4.24899e+06	3.83374e+06	4.95407e+06	4.91775e+06	3.78819e+06
P08754	GNAI3	440598	379845	349308	354086	347583	351027	366346	606339
O95336	PGLS	998325	618202	753900	707254	602853	811552	1.01331e+06	947624
O15321	TM9SF1	156067	131228	88833.7	44916.3	139049	79212.8	117362	125874
P05388	RPLP0	3.06694e+06	3.02731e+06	2818692	1.72739e+06	2.37959e+06	2.86705e+06	2.57156e+06	3.84313e+06
Q13505	MTX1	380440	292763	246771	196374	410874	266891	334768	209707
P51148	RAB5C	1.82607e+06	1.87166e+06	1.38385e+06	1.46203e+06	1.73348e+06	1.4044e+06	1.88717e+06	2.13888e+06
P01591	JCHAIN	851001	715664	778373	2295564	292116	250937	441960	4093060
Q9BSR8	YIPF4	189161	79667.9	67782.2	37372.8	85804.3	69131.5	172515	81776.5
Q0VGL1	LAMTOR4	803839	453840	551932	524204	209137	620740	677956	1.04415e+06
Q96A33	CCDC47	178453	173809	146249	72710.3	132794	133608	144707	212530
P82650	MRPS22	195747	158156	125173	53584.9	131495	161542	165261	123231
P28288	ABCD3	219395	391114	76982.9	32832.7	212425	145408	250869	177689
Q92620	DHX38	25711.6	9403.76	26782.8	9181.85	22204.7	22588	16866.5	15929.4
Q86UT6	NLRX1	35965.2	51873	34294.5	74192	74449.5	52233.8	19107.9	68353.5
Q9NZ08	ERAP1	776315	631246	589353	733181	896432	283432	633768	1.16418e+06
Q9NVG8	TBC1D13	45963.8	71376.9	64968.9	77617.1	78354.6	36687.1	71996.6	96471
P23142	FBLN1	2.88507e+06	4837091	4608043	6778780	6483128	5411358	4161250	4784110
O76003	GLRX3	333324	346330	271512	222151	184826	436339	237787	420473
Q9Y678	COPG1	470092	399553	275594	139986	343286	283425	295181	479448
Q9BQS7	HEPH	328022	334550	151213	93934	100328	268589	613436	7197.79
Q8WUW1	BRK1	227479	183510	236844	139050	127509	169713	231414	329168
P27105	STOM	588410	1.14949e+06	1.08129e+06	3.20781e+06	1.25234e+06	1.00378e+06	1.35704e+06	2.95698e+06
P23258	TUBG1	92305.1	56482.5	76560.5	79340.9	58674.3	83956.3	91632.6	97843.5
Q02108	GUCY1A1	29765.3	31199.9	80769.4	196970	96397.8	114236	58426.4	99952.5
Q9GZQ3	COMMD5	81799.4	70579.3	75124.8	66721	74120.7	76820.8	94961.7	74477.2
P07358	C8B	93748	63794.2	119645	493051	105432	71016.2	159239	503020
Q8N122	RPTOR	10152.4	27259	37488.7	79462.7	30558.8	12142.9	26778.4	98588.7
P31946	YWHAB	9113948	7318560	8308931	7.91297e+06	11097018	9183229	9062308	6182905
O43847	NRDC	38034.1	36859.4	31761.4	28941.8	32639.1	33030.2	26325.7	55513.7
O75391	SPAG7	52235.4	47997.6	49716.6	45576.8	32891.4	39125.5	97393.2	43286.6
P27169	PON1	353681	162808	255274	714979	127891	121329	307063	1.06069e+06
Q9BX59	TAPBPL	48568.5	78114.5	63502.7	50844.7	23934.3	43157.3	97541.9	97508
O15027	SEC16A	130725	89517.6	89019.5	60495.2	87232.6	97414.3	86731.9	130676
P07942	LAMB1	722882	889352	1.36465e+06	2.08731e+06	1264630	739564	1.94474e+06	1557124
P08651	NFIC	27424	33297.1	38257.5	75041.3	43832.3	34711.7	50277.5	60377.8
Q96FZ7	CHMP6	180586	125456	213499	142368	180310	144450	169916	224961
P57764	GSDMD	117827	165066	260524	266170	23845.7	129194	267273	459579
Q969E2	SCAMP4	251382	241807	277202	211768	235619	253400	337468	240609
O43707	ACTN4	5.49272e+06	5649222	5.42863e+06	4792069	4726131	6372108	5.77818e+06	6.32619e+06
P62241	RPS8	1.91768e+06	1.68103e+06	1.54407e+06	837633	1.68798e+06	1.38332e+06	1.28548e+06	2.13798e+06
P23743	DGKA	46757.7	80993.8	45249.2	59731	53660.3	71179.5	54832.9	73069.2
Q9Y5Q8	GTF3C5	46019	29515.5	32334	16714.8	47439.4	35801.3	28587.8	23457.9
Q13126	MTAP	269685	339039	470457	523270	263384	716757	403918	355628
P11498	PC	129630	194697	89929.8	229739	66073.6	77763.6	124425	430801
P48643	CCT5	1.29204e+06	1.49215e+06	1.45673e+06	1.25356e+06	1.02067e+06	1.58779e+06	1.5466e+06	1.80798e+06
P50570	DNM2	1.44585e+06	1.00322e+06	904160	848160	720923	1.07308e+06	544361	2.22052e+06
P53384	NUBP1	199367	218454	220104	244479	207107	282422	200705	267129
O60341	KDM1A	74701.3	58535.1	73032.4	50576.7	92895	83534.9	61253.4	40966.6
Q4G0N4	NADK2	156901	132759	110822	87957	117195	119778	185599	107191
O94826	TOMM70	547970	604129	505274	399368	671690	514519	620629	423774
Q8IY17	PNPLA6	47444.2	70932.7	61526.7	75412.4	74629.8	73563.6	59985.3	68686.5
O00754	MAN2B1	156047	90826.8	73298.5	42891.1	136186	65305.7	111057	81037.7
P14927	UQCRB	880097	870214	615719	638937	666473	564382	566737	1.45947e+06
P39023	RPL3	1.22235e+06	955143	923684	599704	1.12852e+06	806389	1.11338e+06	963054
P27448	MARK3	68144.9	63324	67198.5	76052.6	48967.2	57443.3	91815.4	99387.1
Q9H1Y0	ATG5	95465	40766.5	83762.8	44816	73471.7	75737.2	68501.9	69134.6
Q9UNW1	MINPP1	29099.3	22309.6	20607.8	53040.5	27808	28570.8	31641.9	47425.4
Q6GMV3	PTRHD1	159288	180320	184673	176500	123025	165388	223809	246762
Q9HD42	CHMP1A	204766	271528	230584	256239	414386	229469	213267	185900
O95674	CDS2	79709.2	97024.4	136352	253542	99463.5	176899	105853	231405
P35613	BSG	391073	508084	502171	863112	437332	470737	647609	896034
P50135	HNMT	516780	368912	629280	504001	446616	522656	427382	788895
O94973	AP2A2	617888	522658	514130	540678	576365	436130	709150	654430
P24666	ACP1	1.45981e+06	1.22161e+06	1.64814e+06	1.46377e+06	1.57897e+06	1.67845e+06	1.66144e+06	1.35109e+06
P10620	MGST1	1.0892e+06	1.26688e+06	651970	2.26598e+06	634786	473205	4444328	154783
Q9Y276	BCS1L	108886	94777.7	100960	98458.6	152410	110917	75986.4	96790.4
P50402	EMD	283653	430658	422995	602913	350578	638116	674561	219454
O14929	HAT1	156951	164906	187010	95721.1	247693	120199	144158	141758
Q9UNX3	RPL26L1	1526280	1.04644e+06	979677	622516	1096418	1072977	980194	1.36514e+06
P56134	ATP5MF	1.15872e+06	853352	990233	837969	688364	497407	1.53834e+06	1.42761e+06
P0C0L4	C4A	2.83544e+06	1.31616e+06	2.74589e+06	8833404	2.57909e+06	1.31995e+06	2.79204e+06	10309415
Q13405	MRPL49	181163	215109	160767	90817.6	44871.8	139042	253761	262460
Q9H7Z7	PTGES2	163758	116821	108809	59589	153459	156334	84910.1	90427.6
Q9H9P8	L2HGDH	44572.9	66149.8	21613.3	100044	42726.2	65616.9	37899.3	104832
O75390	CS	2.72272e+06	2.62355e+06	2101621	2.06726e+06	2.7265e+06	1.76842e+06	3.05934e+06	2.72593e+06
P36776	LONP1	319969	315687	248913	192387	274097	330366	295392	263443
Q05655	PRKCD	87064.9	95667	52233.9	98799.1	87668.9	34427.3	107116	131306
P01111	NRAS	539677	342158	344589	358171	395227	379871	878887	56948
P27797	CALR	7.99105e+06	7.95143e+06	7.43993e+06	4935520	8820886	6318722	6.89838e+06	8537387
P02750	LRG1	873901	207467	573939	2.21443e+06	708598	204003	1.04662e+06	2.21815e+06
Q8NBX0	SCCPDH	509856	570455	440803	409943	639301	595964	462112	385850
Q9BYM8	RBCK1	34943.3	49505.6	35202.1	45556.8	33028	41388.3	46020.1	57764.4
P17844	DDX5	1.97927e+06	1.68261e+06	1.55551e+06	1.25313e+06	1.10799e+06	2.25109e+06	1.65889e+06	1.96065e+06
P08559	PDHA1	1.93127e+06	2.22705e+06	1.68067e+06	1.73599e+06	1.94945e+06	1.75376e+06	2.67009e+06	1.79526e+06
Q92597	NDRG1	886519	1346023	671604	542318	826192	1.19725e+06	1.05227e+06	639652
P49368	CCT3	2.44801e+06	3.127e+06	2.5751e+06	2484430	2.71142e+06	3.03553e+06	2.75009e+06	2.96656e+06
P12270	TPR	323363	270971	363051	271654	340108	349028	304589	330551
Q13546	RIPK1	37164.7	44320.3	35640.7	16783.3	36223.7	38981.5	32000.1	37067
O75431	MTX2	142599	94982.4	56755.2	82986.4	128196	106458	76929.2	94940.7
P62805	H4-16	66575836	55524288	64671152	46572068	95423312	56265984	59292828	40366940
Q6IQ22	RAB12	34506.7	39559.5	46628	57256.4	31099.7	28171.5	44558.1	87822.6
P35527	KRT9	61050.5	55281.1	66683.1	69139.3	49106.3	58427.4	47976.1	115973
P52789	HK2	681548	168631	261788	52584.2	324561	491483	287348	150345
Q9Y2X7	GIT1	110627	225944	157534	121566	208520	124269	170541	159486
Q9H3K2	GHITM	788591	855032	534131	359728	882280	618904	664536	565490
P37108	SRP14	300992	184758	235377	249787	304494	327930	162582	249989
Q9UHL4	DPP7	433200	206569	85593.6	87153.1	245095	298412	83252.4	247750
P40227	CCT6A	1.31906e+06	1.5969e+06	1086733	749472	1.14696e+06	1.50388e+06	1.29593e+06	1.16681e+06
P62942	FKBP1A	1.97231e+06	2.74333e+06	1.80158e+06	3.74613e+06	2.6335e+06	3.16258e+06	1.62456e+06	3.61864e+06
P30048	PRDX3	1.79529e+06	1.57913e+06	1.60231e+06	1.87697e+06	2.03229e+06	1330069	2.22217e+06	1.78631e+06
P61088	UBE2N	2.45943e+06	3.18417e+06	3.8223e+06	4189460	3.17333e+06	2748375	5.22893e+06	3526714
O43678	NDUFA2	561641	557876	323917	371556	324212	453752	948951	223737
Q92530	PSMF1	248751	246464	387158	526610	231896	428929	426833	426580
O00116	AGPS	174014	150914	87063.5	57342.9	100450	149732	44348.4	209852
Q96A65	EXOC4	229660	236861	233265	90199.1	257679	249190	238691	103335
Q9Y6A4	CFAP20	134498	118332	110560	124919	89241.4	118672	139215	177527
Q53FV1	ORMDL2	186796	149732	112646	97644.7	117699	85377.5	131962	252448
P53602	MVD	106463	52132.2	102885	24833.9	61905.8	145558	72661.7	27481
Q9Y3U8	RPL36	2.5155e+06	2.08371e+06	2.40531e+06	1.64441e+06	3282341	2.04281e+06	1.68175e+06	2.28508e+06
O15031	PLXNB2	213367	218188	187249	152269	195170	177197	214531	241486
P07148	FABP1	11406507	8177228	1.33497e+06	4.68845e+06	5.1067e+06	2.21875e+06	19961560	207141
O60504	SORBS3	127295	167634	237301	353435	210692	315926	221066	202805
Q9P0M6	MACROH2A2	215597	160959	200150	274318	179559	407094	203820	122825
Q9H3S7	PTPN23	107723	98187.7	106334	108318	127737	117786	126762	78896.5
P62899	RPL31	492319	334138	311716	132629	199797	407040	292133	463646
Q12882	DPYD	73949.2	68112.6	116940	182814	96899.5	73229.1	138381	165054
P63000	RAC1	7.01113e+06	5.65614e+06	6584916	8647173	7543737	6.38177e+06	6996167	8973417
P02743	APCS	783466	402045	1.78863e+06	1.98173e+06	1.01377e+06	527700	2022604	1.74585e+06
Q2TAA2	IAH1	87373.8	76075.7	87913.9	75731.2	49798.3	73055.2	141603	85953.9
Q14728	MFSD10	142401	151943	131788	208349	187888	230710	148004	113106
Q99417	MYCBP	375131	300593	253027	190390	298132	232649	316563	350433
Q9UKU9	ANGPTL2	78000.6	84966.7	148729	258457	180339	184380	129604	115502
Q9UL25	RAB21	532628	733518	489111	655600	643031	679740	564796	689098
Q03591	CFHR1	742756	347132	944116	1.93519e+06	1.25793e+06	400157	644254	1.93941e+06
Q16881	TXNRD1	308270	291591	387513	420146	321524	313418	573782	295077
P41219	PRPH	1151653	1.05367e+06	5.00993e+06	5.06577e+06	832023	5.06164e+06	4256528	2.96771e+06
P54725	RAD23A	464194	420036	632292	757111	487675	588702	527068	824248
P50336	PPOX	81428.5	91484.5	69949.1	108613	140377	99081.2	100525	35279
P17050	NAGA	731353	288366	296719	220948	431844	299618	435704	474116
P16615	ATP2A2	2.13811e+06	2749893	1.7929e+06	1.84829e+06	2.31725e+06	1.79176e+06	2.57787e+06	2.41656e+06
P22392	NME2	2.87516e+06	2.27427e+06	2.1977e+06	1.51682e+06	3.10675e+06	2538987	3.06046e+06	753906
P19823	ITIH2	2.04957e+06	1.12172e+06	2.15021e+06	4.6756e+06	1.70829e+06	1.23639e+06	2.18872e+06	5535147
Q9H9Q2	COPS7B	106079	90378.8	121801	145105	124922	93836.8	129875	145806
Q9H0P0	NT5C3A	131219	63645.8	50395.7	15458.5	126511	44786.8	80198.9	26667.2
Q8IYI6	EXOC8	74619.6	69519.6	71585.4	89350.6	82932.8	72482.1	93182.1	76890.5
P35606	COPB2	2.47399e+06	1.85281e+06	1.30002e+06	687722	1.9579e+06	1.50136e+06	1.48294e+06	1.79424e+06
Q01518	CAP1	4.07124e+06	3686436	3.20079e+06	2.80558e+06	2.84928e+06	3922533	3.58341e+06	4.31903e+06
Q14232	EIF2B1	189033	193242	195332	158683	208215	153010	281835	141470
Q9UL18	AGO1	205823	236437	271807	480230	334457	330773	299564	307324
Q8WUM4	PDCD6IP	1.66306e+06	1.56815e+06	1179306	1.25493e+06	1.28617e+06	1.51553e+06	1.94091e+06	1.29176e+06
P29622	SERPINA4	81024.8	22127.3	129988	83637.7	101982	47334	129294	58734.6
Q96H20	SNF8	183397	155997	157355	193567	213912	152598	189596	178978
Q9NPJ3	ACOT13	597728	540576	503257	498205	644256	395071	995792	243066
Q9H845	ACAD9	298368	290796	191585	181988	302481	273456	185332	263554
P06733	ENO1	11593466	14988821	11314268	11659686	12401517	14183296	12685563	13454322
Q9BRZ2	TRIM56	52334.1	61760.5	56019.3	78444.9	78383.7	71106.1	71551.8	43272.5
O00571	DDX3X	503934	644648	482915	545339	616279	542128	663146	492811
O15533	TAPBP	1.37835e+06	2279051	1.31e+06	1.28432e+06	1.1837e+06	1.64396e+06	1.8655e+06	1.94815e+06
Q92538	GBF1	233377	270550	194994	118763	216977	136182	199088	316391
P29972	AQP1	85128.8	150092	311726	443542	89083.2	190671	509917	261997
Q5VW32	BROX	318079	334682	289727	327660	204594	605019	256349	282567
Q8IX01	SUGP2	757009	1.72386e+06	745282	1.4906e+06	835583	1404177	1.35781e+06	1409946
P30101	PDIA3	17131772	13588005	9204108	6.61133e+06	10430497	8858156	12812723	17298464
P48444	ARCN1	1.7731e+06	1.26455e+06	773631	480812	825416	1.17596e+06	1070305	1483738
Q9UHQ9	CYB5R1	425667	469869	397920	448046	567131	508319	310799	461823
O75688	PPM1B	138278	58370	114026	55592.2	81371.9	109770	141363	56162.3
P61026	RAB10	766516	585476	590879	715544	479587	684991	719346	935830
Q9HB07	MYG1	137305	91822	114134	129337	93485.6	97781.5	95202.1	214516
Q9BS26	ERP44	1.22976e+06	1.16793e+06	829453	598992	869383	848785	1.06775e+06	1.2695e+06
Q12857	NFIA	128226	200781	163682	254439	142112	236189	156848	256468
Q9BQ49	SMIM7	155595	120518	110393	55438.1	110846	104077	137344	115991
Q9BXS5	AP1M1	441092	279457	258826	156574	398825	234921	265438	303919
Q99538	LGMN	310495	237575	83706.7	322712	130191	95641.7	107776	677083
Q99614	TTC1	140529	121786	137561	50966.7	93257.2	249730	42308.5	92052.8
Q15758	SLC1A5	308550	161711	183404	53044.4	107639	185431	168399	286544
Q9UMX0	UBQLN1	208756	224978	238576	210382	222962	297730	228657	184754
P62191	PSMC1	269398	347684	288227	250737	265950	307046	332293	318056
Q53H82	LACTB2	83447.3	86214.4	52375.4	39679.2	91316.2	65690.8	78803.8	41069
Q9Y3E5	PTRH2	83283	133637	59883.9	79021.2	65364.3	75061.6	150901	84891.2
P49588	AARS1	602516	695769	618893	506636	620054	565904	783036	593499
O75410	TACC1	97558.5	80476.3	82041.3	101733	122285	103453	105489	51088
Q9UHD9	UBQLN2	77503.8	110216	69191.2	194820	96741.1	95896.6	139643	145038
O94874	UFL1	140858	136067	126768	108611	179324	148070	86704.2	127142
Q9UJU6	DBNL	341440	308576	319281	398119	429002	358985	350990	305187
P61201	COPS2	160466	180396	221683	251215	231609	171863	212339	243439
P48147	PREP	690736	377037	461945	216093	500342	643675	537164	161315
P17858	PFKL	1.32419e+06	1.40013e+06	1.34634e+06	1.48934e+06	1.24731e+06	1811965	1.63172e+06	1.16849e+06
P05783	KRT18	12195644	8821162	4236832	1.00261e+06	9415857	6530370	11442637	278865
P13645	KRT10	189046	196779	167803	279092	246680	140634	111180	378274
Q9NZB2	FAM120A	241431	384479	280703	270888	348048	353946	334997	202749
O96008	TOMM40	241478	178000	150189	82554.5	154360	211644	200053	120571
Q92804	TAF15	286648	230071	303931	121252	289335	157876	398004	146347
Q15121	PEA15	289326	378300	582672	601310	461241	379687	625735	482418
O14735	CDIPT	411513	1.00107e+06	1.03974e+06	832330	714638	570092	921360	1.24879e+06
P00441	SOD1	3152408	6.61312e+06	3.75373e+06	9109863	3.21509e+06	7461444	7225241	5.88793e+06
Q6UXV4	APOOL	269888	268347	223223	268134	230167	297870	259891	294384
P30419	NMT1	74872.9	60244.1	66146	57912.1	65858.7	89545.2	73327.3	43657.5
Q86VP6	CAND1	1.22035e+06	1.43679e+06	1413798	1.5558e+06	1.1152e+06	1.18006e+06	2172070	1.44515e+06
P46379	BAG6	84231	70163.7	101121	81463.6	103875	74314.7	96293.7	79548.8
Q99442	SEC62	323858	435150	453789	305847	365487	296478	368074	564652
Q14739	LBR	369901	693638	513207	718518	393453	559193	529852	927169
P42765	ACAA2	2.0365e+06	2.09581e+06	884663	1.01676e+06	1.13767e+06	822800	2282686	2.08727e+06
O95721	SNAP29	120394	102819	155133	138052	72388.1	93505.6	84452.2	291115
P30038	ALDH4A1	177524	178979	205912	320748	186177	104605	345210	289674
Q15120	PDK3	157096	269908	179632	307714	259547	251724	283183	163810
Q9BYN8	MRPS26	153559	121575	125605	80474.3	172721	139851	133792	57673.2
Q969Q5	RAB24	34170	31993.4	34146.3	51855.3	49995.5	19713.1	21599.8	68069.1
Q9HC36	MRM3	72137.2	61092.5	51491.1	17574	78067.6	32646.1	66699.2	34420.8
Q86XP3	DDX42	87122.4	45592.3	76280.7	47714.2	81233.9	42173.7	46859	98334.6
P02655	APOC2	439485	274521	861459	2.11658e+06	317964	68625.2	847079	2626860
O95248	SBF1	50077.6	60544	58330.7	64558.1	72396.1	49732.4	49204.7	72818
P01920	HLA-DQB1	183899	39679.3	63752.2	77857.5	185138	35604.3	38604.7	122470
Q6DN03	H2BC20P	1.93283e+06	915803	1.00603e+06	722218	1828486	1.01781e+06	1.19579e+06	739184
Q9NTX5	ECHDC1	753334	336522	457256	415593	404613	384974	698073	562650
Q16576	RBBP7	133825	120090	176704	110152	87728.5	199675	146587	130495
P47897	QARS1	741798	652093	601033	411219	709653	602165	625647	573908
P27694	RPA1	231493	197079	200947	190678	251868	136186	246364	221644
O43617	TRAPPC3	156724	97028.2	142385	121779	98758.5	119445	147559	174683
P61247	RPS3A	764485	442503	678458	205544	581205	644416	442436	512523
Q9UIA9	XPO7	172360	125103	158828	158443	211018	134779	102827	192396
Q99536	VAT1	1.76757e+06	1.74413e+06	2961482	2762029	2.43158e+06	1680356	2.75167e+06	2.76615e+06
Q8IZ81	ELMOD2	125746	167742	74718.3	116229	161856	97824.5	122491	122759
Q00796	SORD	377939	285552	317905	216451	322558	551344	258660	115284
P40926	MDH2	12113696	13113163	8527309	8756660	13502092	12461008	10429102	7872295
Q96C19	EFHD2	1.12421e+06	912490	862498	1.08144e+06	1.01511e+06	940320	1.09553e+06	1.09377e+06
Q9BXJ8	TMEM120A	55566.8	118953	60435.4	59628	75359.9	63505.3	71114	96719.5
Q99615	DNAJC7	103373	106129	106591	51746.4	73907.6	71458.8	106471	131048
O60437	PPL	41010.8	33935	55048.6	80259.8	52765.5	135808	28738.2	956.371
P62834	RAP1A	711936	970969	1.31202e+06	1.96191e+06	716563	754312	1.9239e+06	1.75078e+06
O60716	CTNND1	323953	479541	191362	127925	336104	424832	314412	90052.8
Q05193	DNM1	64958.3	44446.9	43404.2	49928.7	40649	42873.3	41489.9	85280.3
Q8N2G8	GHDC	91214.9	88517.4	72030.9	54139	94813	62406.2	74881.7	85120.7
Q96DB5	RMDN1	153282	91610.6	85293.3	93006.6	144931	104263	85773.5	103880
Q9BXX0	EMILIN2	70562.9	46216.4	60144.3	192726	105990	65711.1	73914.7	137629
O00170	AIP	154571	176211	165679	159096	225606	216513	155833	81329.8
Q7L5N1	COPS6	109047	120979	131537	119176	126488	74044.4	134245	162796
Q9NP72	RAB18	383460	374157	281773	326481	225710	282973	492006	412618
P14735	IDE	260178	259485	210007	166821	224108	209788	278198	215300
P17568	NDUFB7	472569	468709	381224	363681	304024	505161	603199	331603
Q16543	CDC37	1.04346e+06	1.12948e+06	1.18971e+06	933636	979123	1237906	1.074e+06	1.1512e+06
O60884	DNAJA2	265588	285939	266967	306557	325157	315196	269773	252978
Q5VT66	MTARC1	221499	504624	318466	985016	263978	487234	275287	1070686
O15498	YKT6	173746	161758	210231	182971	143503	170986	185191	253233
Q9UN86	G3BP2	113024	83654.4	107185	150498	95371.9	108280	144984	120743
Q96FW1	OTUB1	780559	626069	738174	708176	754654	785924	873163	532777
P27816	MAP4	734124	597194	968738	875346	489018	1.20326e+06	751700	834087
Q9Y3F4	STRAP	449329	520309	502129	396077	468067	369328	648638	441955
Q96N66	MBOAT7	225591	252126	85770	165963	90031	165489	151541	345848
Q9C035	TRIM5	22921.1	40043.5	27652.9	24691.2	23450.9	35245	27120.4	33188
Q7Z3U7	MON2	89394.1	77248.1	42479.5	32263.4	71758.2	47390.8	53586.9	76196.1
Q9UM54	MYO6	309669	433102	152977	69669.5	260286	397374	270162	66023.3
Q9NZ45	CISD1	453109	640291	403823	390040	540082	461256	661165	279825
O95297	MPZL1	114133	71886.4	100247	91362.9	123180	139885	75956	49620.2
Q9NX14	NDUFB11	243511	230538	159201	197377	209008	227189	207990	210621
Q9H5N1	RABEP2	138892	131313	136216	145094	140867	165829	152949	107718
Q13619	CUL4A	152042	131709	133533	123381	151263	121532	183171	99942.6
Q07020	RPL18	2.58489e+06	2.53806e+06	2427011	1.78864e+06	1692499	2.50301e+06	2204612	3.20119e+06
Q07866	KLC1	230159	264595	333022	378522	318302	354498	289460	277130
P61604	HSPE1	11057750	8678823	5.5283e+06	5107281	1.82155e+06	12429128	10914139	6.04033e+06
Q9UNZ2	NSFL1C	213477	247084	352143	376218	272509	410618	284794	253437
Q52LJ0	FAM98B	550516	403893	496283	423620	507054	450368	485713	481894
P05161	ISG15	223451	295065	103306	323100	282574	153168	184976	349314
P48506	GCLC	265380	241342	251999	323848	153513	219053	405606	332848
P28799	GRN	92503.1	48843.1	48996.9	76234.8	91258.3	55413.2	63514.4	63354.9
P00734	F2	707849	273307	1.02143e+06	3.71861e+06	815862	321022	1191717	3.54044e+06
Q8NG11	TSPAN14	115402	65532.7	105920	121189	47272.2	94788.8	82949.7	193288
Q9Y6W5	WASF2	295824	224692	270342	264290	229012	308505	281842	261830
Q9NXR7	BABAM2	196169	174551	183033	165400	180081	195222	167122	194410
P61313	RPL15	805839	581171	707086	1.0156e+06	973706	72357	819038	1.31659e+06
P19838	NFKB1	146679	49301.4	132034	168629	160524	104839	111528	130899
P48960	ADGRE5	248344	282811	214374	273741	279122	208956	158537	395405
O14964	HGS	347030	265876	306642	367852	428541	333319	334468	219659
P42858	HTT	34114.3	36773.3	32937.1	22834.1	33084.3	25082.7	29642	41654.5
P34932	HSPA4	1.05485e+06	1.12528e+06	992266	1.04371e+06	954857	1.00957e+06	1.08953e+06	1.25469e+06
Q6YP21	KYAT3	137591	53633.1	47909	30169	65005	40882.3	59777.3	109490
P50416	CPT1A	847288	1.31437e+06	339884	476859	801307	582719	797731	859854
Q08117	TLE5	101559	66814.1	130765	130000	122628	92064.7	125669	97804.7
Q9Y5J9	TIMM8B	160293	151739	159445	75012.8	174450	107962	246412	28586.9
P49585	PCYT1A	142033	150498	86168.5	75315.9	154596	92971.3	111098	104379
Q13596	SNX1	324411	353844	312248	321420	256766	290549	368698	421922
Q93008	USP9X	273530	301112	252287	333709	328389	226898	287914	340165
Q96L92	SNX27	151668	170187	164210	194944	168236	183012	181658	161429
P53621	COPA	1329359	1.1811e+06	825483	452640	869500	914743	826214	1.24744e+06
P60228	EIF3E	799239	758583	713487	606057	829726	645646	706565	747936
P05091	ALDH2	1.7079e+06	2.01666e+06	1.34956e+06	4.0722e+06	2.08765e+06	1.86274e+06	1.9972e+06	3.36532e+06
Q13057	COASY	144382	180916	111249	74219.6	180998	73979.1	151331	113500
Q8WWY3	PRPF31	211974	153499	172767	105336	112213	148130	261778	132657
P09525	ANXA4	3.7702e+06	6.57401e+06	4.43892e+06	4.79989e+06	6.08434e+06	4316149	5.71243e+06	3.80632e+06
[truncated: 1,337 more rows]

## Sheet: Supplementary Table S2.
Supplementary Table S2. List of DEPs in HA-CRC.
Protein_ID	gene_symbol	log2(FC)	pvalue
P35442	THBS2	5.15681	8.16e-06
Q9NR99	MXRA5	3.76479	7.7e-05
Q9BXP2	SLC12A9	3.07551	0.0203028
O00469	PLOD2	2.90481	0.0110656
Q96D15	RCN3	2.80201	0.00793868
P02792	FTL	2.70297	0.00465037
Q08431	MFGE8	2.56059	0.00453055
Q96AY3	FKBP10	2.43991	0.00941871
Q8IWU6	SULF1	2.42927	0.00421318
Q99715	COL12A1	2.36398	0.00430849
P40261	NNMT	2.31536	0.00780596
Q15063	POSTN	2.30345	0.0434939
Q03405	PLAUR	2.30297	0.00139647
P17096	HMGA1	2.27691	0.00666149
P01033	TIMP1	2.19923	0.000393248
Q14767	LTBP2	2.1833	0.00279926
O14579	COPE	2.1271	0.0222536
P09668	CTSH	2.0486	0.0110656
Q14766	LTBP1	2.0163	0.00378992
O75718	CRTAP	1.91794	0.0146962
Q86YL7	PDPN	1.90517	0.00114306
Q2PZI1	DPY19L1	1.83685	0.00741641
P13674	P4HA1	1.82629	0.00463098
P09486	SPARC	1.81127	0.0200954
Q13643	FHL3	1.8099	0.00262358
P50281	MMP14	1.76453	0.000125969
P50454	SERPINH1	1.75797	0.0205997
P13611	VCAN	1.74665	0.00203686
P07996	THBS1	1.74501	0.00127468
Q16270	IGFBP7	1.73388	0.00229031
Q8IUX7	AEBP1	1.71788	0.0190253
Q32P28	P3H1	1.71317	0.0110656
Q9HAV4	XPO5	1.70499	0.0110656
Q9BRR6	ADPGK	1.70279	0.00595578
O15460	P4HA2	1.68009	0.00381846
Q92835	INPP5D	1.67199	0.0334998
Q9ULX6	AKAP8L	1.65209	0.0329681
P67936	TPM4	1.6495	0.000631176
Q9HB19	PLEKHA2	1.63485	0.0281565
P32322	PYCR1	1.62778	0.0110656
Q9BW92	TARS2	1.5928	0.0466972
Q96GQ7	DDX27	1.56546	0.0110656
Q8NFH3	NUP43	1.56096	0.0104148
P98095	FBLN2	1.55733	0.0288191
O43395	PRPF3	1.55309	0.00401556
P07093	SERPINE2	1.52137	0.00785013
P40121	CAPG	1.51692	0.00259499
Q9Y3C6	PPIL1	1.50436	0.0110656
O15427	SLC16A3	1.48466	0.00698771
P08253	MMP2	1.48399	0.0158884
Q13637	RAB32	1.48235	0.0491928
O14498	ISLR	1.46163	0.0216271
Q8NCH0	CHST14	1.45651	0.0022407
Q99439	CNN2	1.45107	0.00136403
Q92785	DPF2	1.43095	0.0319416
O95777	LSM8	1.42599	0.0201047
Q4V9L6	TMEM119	1.40427	0.000787463
Q92974	ARHGEF2	1.39877	0.00185232
Q6IAA8	LAMTOR1	1.39338	0.0478681
O43148	RNMT	1.39308	0.00602701
P02786	TFRC	1.37435	0.0424851
P31949	S100A11	1.367	0.0160129
Q13951	CBFB	1.35762	0.026847
P78536	ADAM17	1.35391	0.0249423
Q9NZT2	OGFR	1.34959	0.000564051
P17813	ENG	1.34079	0.0110656
O60568	PLOD3	1.33973	0.00119329
Q9H3K6	BOLA2B	1.32055	0.0303729
Q70UQ0	IKBIP	1.31785	0.0152187
P49790	NUP153	1.31209	0.00264815
P29590	PML	1.31151	0.00390944
Q13952	NFYC	1.30325	0.0257119
O95302	FKBP9	1.30216	0.00439287
P33240	CSTF2	1.3007	0.0125823
Q13185	CBX3	1.29894	0.00327357
Q96HE7	ERO1A	1.29468	0.00654829
O15347	HMGB3	1.28	0.0302888
P08174	CD55	1.26392	0.00971555
O76021	RSL1D1	1.25313	0.0110656
Q9NVH2	INTS7	1.24095	0.0316698
P26641	EEF1G	1.23288	0.033702
Q16658	FSCN1	1.22571	0.0171335
P45973	CBX5	1.2155	0.0127708
P27701	CD82	1.20365	0.0107654
Q16666	IFI16	1.19906	0.00366269
P50452	SERPINB8	1.18503	0.0319096
P61289	PSME3	1.18285	0.0422972
Q9Y680	FKBP7	1.18072	0.0150589
Q92503	SEC14L1	1.17981	0.0292464
Q8TDN6	BRIX1	1.17717	0.00133318
P35579	MYH9	1.1545	0.000698247
Q9NVM9	INTS13	1.14886	0.0141
Q16527	CSRP2	1.14674	0.00115429
P05362	ICAM1	1.14627	0.000156608
Q8N392	ARHGAP18	1.14429	0.00851067
P80723	BASP1	1.13897	0.0238889
Q9C0E2	XPO4	1.13409	0.0247421
Q99848	EBNA1BP2	1.131	0.048551
Q9BYT8	NLN	1.12813	0.0362266
Q14669	TRIP12	1.12474	0.0110656
Q9Y2X3	NOP58	1.12386	0.00291557
Q9HCN8	SDF2L1	1.12312	0.0364003
P41223	BUD31	1.12144	0.00417097
Q6PI78	TMEM65	1.12002	0.00028134
Q96FV9	THOC1	1.11973	0.0025807
Q12805	EFEMP1	1.10795	0.0223644
Q12788	TBL3	1.10781	0.0257531
P20700	LMNB1	1.10224	0.0110656
Q96T37	RBM15	1.10213	0.00250693
Q92888	ARHGEF1	1.10008	0.0110656
Q6Y7W6	GIGYF2	1.09995	0.0201508
Q9BWJ5	SF3B5	1.08898	0.00966555
O95967	EFEMP2	1.08816	0.00518893
Q13136	PPFIA1	1.07811	0.00406767
O95786	DDX58	1.07231	0.0103676
O94906	PRPF6	1.0656	0.0124971
Q13636	RAB31	1.06503	0.012883
P39748	FEN1	1.06172	0.00679277
P51858	HDGF	1.05656	0.0094956
O14656	TOR1A	1.05611	0.0268149
Q13459	MYO9B	1.04539	0.0478548
Q96I24	FUBP3	1.04382	0.00345666
P85037	FOXK1	1.04062	0.00775531
P06748	NPM1	1.03436	0.0110656
Q9BVP2	GNL3	1.03399	0.0110656
O43290	SART1	1.03353	0.00380491
Q16539	MAPK14	1.03189	0.0121656
Q00059	TFAM	1.03079	0.0417312
Q13428	TCOF1	1.02899	0.0139701
P20592	MX2	1.02728	0.0450896
Q04837	SSBP1	1.02651	0.0148538
P18084	ITGB5	1.02632	0.0487304
Q15102	PAFAH1B3	1.02188	0.0259343
Q9UIG0	BAZ1B	1.01848	0.00759433
Q9BQG0	MYBBP1A	1.01648	0.0455977
Q641Q2	WASHC2A	1.01528	0.0110656
O60832	DKC1	1.01503	0.0400849
Q14008	CKAP5	1.01369	0.0189591
Q99575	POP1	1.00812	0.0310987
Q15007	WTAP	1.0065	0.0135278
Q15813	TBCE	1.00644	0.0335331
Q7Z3B4	NUP54	1.0037	0.000235804
P09012	SNRPA	1.00163	0.00591433
Q8WWM7	ATXN2L	1.00134	0.00758281
Q9ULH1	ASAP1	0.999545	0.0116894
Q96I25	RBM17	0.996771	0.0225661
Q13263	TRIM28	0.99049	0.0133379
P37802	TAGLN2	0.990132	0.0110372
P21810	BGN	0.990107	0.0465291
Q9Y4A5	TRRAP	0.986529	0.00273496
Q16831	UPP1	0.98421	0.0420027
Q86U42	PABPN1	0.979166	0.00947937
Q15185	PTGES3	0.977295	0.0053509
Q13492	PICALM	0.974665	0.020224
P98171	ARHGAP4	0.973987	0.00375212
P18583	SON	0.969688	0.0288871
Q92665	MRPS31	0.969145	0.0246253
Q9BZ29	DOCK9	0.96712	0.0397111
O94776	MTA2	0.964748	0.00603071
O60869	EDF1	0.959523	0.00920992
Q9NY12	GAR1	0.953145	0.00506262
P62701	RPS4X	0.948866	0.0110656
Q9Y3T9	NOC2L	0.945184	0.0095917
Q14192	FHL2	0.943595	0.0305905
Q9P0J1	PDP1	0.938553	0.0132865
P78406	RAE1	0.936163	0.0385375
P33527	ABCC1	0.935805	0.0286737
O95232	LUC7L3	0.92839	0.023052
Q08945	SSRP1	0.928151	0.0427245
A1X283	SH3PXD2B	0.927665	0.00627782
Q14699	RFTN1	0.923669	0.0110656
Q9H9B4	SFXN1	0.916368	0.0240227
O96011	PEX11B	0.908567	0.0206493
O00567	NOP56	0.901513	0.000879773
Q9HCD5	NCOA5	0.897458	0.0192771
Q6ZNJ1	NBEAL2	0.89313	0.0395115
P86790	CCZ1B	0.892058	0.0110656
Q8WUM0	NUP133	0.884138	0.00160785
Q01081	U2AF1	0.883811	0.0282047
Q9H0V9	LMAN2L	0.88177	0.018721
Q8WXX5	DNAJC9	0.879064	0.0110656
Q5VWZ2	LYPLAL1	0.878589	0.0015808
Q6NSW5	DENND10P1	0.878344	0.0372986
Q13043	STK4	0.876829	0.0448738
Q7LBC6	KDM3B	0.874598	0.0110656
O00299	CLIC1	0.870069	0.0442635
Q9Y5S1	TRPV2	0.868971	0.00778961
P56537	EIF6	0.865495	0.0479625
P62318	SNRPD3	0.863291	0.0133975
Q99836	MYD88	0.862276	0.026276
Q9UMS0	NFU1	0.857342	0.0110656
Q9NP77	SSU72	0.842169	0.0471543
Q92925	SMARCD2	0.841508	0.0110656
Q9Y333	LSM2	0.839098	0.0484314
Q8IWB7	WDFY1	0.838581	0.00823093
Q15424	SAFB	0.835448	0.0297036
P55265	ADAR	0.834367	0.000187338
P35658	NUP214	0.828772	0.0156394
P49959	MRE11	0.82849	0.0128475
P11387	TOP1	0.828027	0.0238671
P49903	SEPHS1	0.823541	0.0408679
P08579	SNRPB2	0.819597	0.0385922
P78527	PRKDC	0.819012	0.012457
O00422	SAP18	0.815893	0.0067633
Q9UBT2	UBA2	0.810897	0.0366567
O14497	ARID1A	0.804574	0.0482385
P46087	NOP2	0.803348	0.0110656
Q96RS6	NUDCD1	0.800938	0.00300284
O14562	UBFD1	0.798719	0.0101449
Q00613	HSF1	0.798636	0.0393474
Q9BXP5	SRRT	0.797876	0.00237147
Q8N684	CPSF7	0.795963	0.00258429
Q9BTY7	HGH1	0.791253	0.0110656
Q14185	DOCK1	0.787889	0.0110656
P51003	PAPOLA	0.787695	0.000302761
O00442	RTCA	0.786354	0.000898804
O15143	ARPC1B	0.785876	0.0453617
Q8TCJ2	STT3B	0.781692	0.0439082
P09234	SNRPC	0.781171	0.00671837
Q86X10	RALGAPB	0.778867	0.0111281
Q13435	SF3B2	0.776074	0.01048
Q9Y2W1	THRAP3	0.773333	0.0235506
Q9NTI5	PDS5B	0.772355	0.0110656
Q01105	SET	0.771942	0.00357613
Q5T8P6	RBM26	0.76722	0.00347615
P21796	VDAC1	0.76493	0.0316379
Q9Y263	PLAA	0.76119	0.0447642
Q14498	RBM39	0.758318	0.010237
Q00839	HNRNPU	0.757633	0.0141784
Q9Y265	RUVBL1	0.756584	0.000296328
Q8NFH4	NUP37	0.74907	0.0113577
P16403	H1-2	0.74641	0.0100643
O15162	PLSCR1	0.742861	0.0360199
Q9BWM7	SFXN3	0.737357	0.02542
P83731	RPL24	0.736689	0.0110656
Q00653	NFKB2	0.73533	0.0258938
P23246	SFPQ	0.735231	0.000382489
P62316	SNRPD2	0.734664	0.012794
P09661	SNRPA1	0.733767	0.00723635
Q92609	TBC1D5	0.732631	0.0396018
P52272	HNRNPM	0.731375	0.00183495
P63165	SUMO1	0.729373	0.013476
P36269	GGT5	0.726683	0.0393272
Q92896	GLG1	0.72536	0.0475392
O95870	ABHD16A	0.723639	0.0334561
Q7KZF4	SND1	0.721804	0.0357156
P31689	DNAJA1	0.720419	0.00866849
Q8IXB1	DNAJC10	0.719206	0.0286045
P30519	HMOX2	0.718482	0.0110656
O43447	PPIH	0.716839	0.0260951
P49902	NT5C2	0.71677	0.00738471
Q8N1F7	NUP93	0.712298	0.00966917
O95295	SNAPIN	0.712275	0.0140724
O00764	PDXK	0.708574	0.039314
Q29RF7	PDS5A	0.703336	0.000816179
P11388	TOP2A	0.698486	0.0245655
P49792	RANBP2	0.697756	0.0110656
P46060	RANGAP1	0.690373	0.020843
Q9UH62	ARMCX3	0.68581	0.0177393
P55060	CSE1L	0.685142	0.0247014
P52948	NUP98	0.668516	0.0130382
P19388	POLR2E	0.665717	0.0110656
Q99873	PRMT1	0.663635	0.0457761
Q01432	AMPD3	0.657053	0.0386949
P20042	EIF2S2	0.654749	0.015162
Q9UH65	SWAP70	0.651832	0.0163519
Q92922	SMARCC1	0.64863	0.0198692
P29692	EEF1D	0.648467	0.00615194
Q92600	CNOT9	0.647768	0.0499401
Q9NX58	LYAR	0.644855	0.0108484
Q9NUQ9	CYRIB	0.642707	0.0317609
Q9C005	DPY30	0.639221	0.0165235
O75643	SNRNP200	0.638901	0.0473416
Q15459	SF3A1	0.638593	0.0144307
P22681	CBL	0.637078	0.018702
P55957	BID	0.63672	0.0249658
Q92542	NCSTN	0.63352	0.0144915
Q15020	SART3	0.632037	0.0320736
Q9Y230	RUVBL2	0.630583	0.001614
Q92878	RAD50	0.63047	0.00365834
O14828	SCAMP3	0.627509	0.0425095
O43852	CALU	0.626605	0.00217312
O75694	NUP155	0.624837	0.00250135
P14866	HNRNPL	0.619864	0.00197829
P68402	PAFAH1B2	0.619373	0.0165656
P31943	HNRNPH1	0.61831	0.0113223
P23497	SP100	0.608669	0.0227957
Q15393	SF3B3	0.606729	0.0110656
P51665	PSMD7	0.604059	0.0330679
Q9BW27	NUP85	0.597944	0.0255725
Q9H444	CHMP4B	0.595016	8.22e-05
Q07666	KHDRBS1	0.594579	0.00278579
Q9P2J5	LARS1	0.590735	0.0203765
P42566	EPS15	0.589288	0.0307261
Q9H2U1	DHX36	0.588798	0.0210286
Q6IBS0	TWF2	0.587338	0.0273638
O75663	TIPRL	0.577379	0.0303836
O43592	XPOT	0.576176	0.0225437
Q92541	RTF1	0.570745	0.0291641
P14618	PKM	0.569206	0.0313564
Q9NPF4	OSGEP	0.562559	0.0390127
Q9Y5B9	SUPT16H	0.556946	0.0461712
Q9H2M9	RAB3GAP2	0.555684	0.02053
O15511	ARPC5	0.550523	0.0140281
Q5RKV6	EXOSC6	0.549108	0.0384387
P26583	HMGB2	0.548276	0.00686311
P26640	VARS1	0.54641	0.024905
O95479	H6PD	0.540618	0.0242539
Q12906	ILF3	0.538922	0.0174458
Q9BZK7	TBL1XR1	0.534738	0.00779274
Q7L1Q6	BZW1	0.529121	0.00564039
Q6WCQ1	MPRIP	0.529043	0.0208564
P84090	ERH	0.525805	0.0397029
Q9Y295	DRG1	0.521259	0.0110656
P29401	TKT	0.517466	0.0352909
P61160	ACTR2	0.516475	0.00974944
P61158	ACTR3	0.515278	0.0110656
P49915	GMPS	0.51413	0.0361277
Q9NQT5	EXOSC3	0.508935	0.0290244
P63173	RPL38	0.505905	0.00896124
O60506	SYNCRIP	0.50062	0.00301713
Q9NYL9	TMOD3	0.499146	0.0110656
O60841	EIF5B	0.497189	0.0205961
P37837	TALDO1	0.495873	0.0126652
P61221	ABCE1	0.494176	0.0376712
P62995	TRA2B	0.493765	0.0239572
Q01433	AMPD2	0.493636	0.0414733
Q5W0V3	FHIP2A	0.492067	0.0307204
Q1KMD3	HNRNPUL2	0.489189	0.0391127
Q15233	NONO	0.486396	0.0444328
Q07955	SRSF1	0.48257	0.0266546
O00232	PSMD12	0.481825	0.0309161
P07910	HNRNPC	0.449996	0.0247748
P14868	DARS1	0.445972	0.00986123
P51153	RAB13	0.442234	0.0110656
Q12905	ILF2	0.440449	0.0286305
Q99567	NUP88	0.431278	0.0189247
Q12849	GRSF1	0.429561	0.0170543
Q9UQE7	SMC3	0.427838	0.0470745
Q8NE71	ABCF1	0.426878	0.00818718
P07741	APRT	0.417788	0.0110656
Q13438	OS9	0.417684	0.0239278
P18031	PTPN1	0.415648	0.0308805
O43390	HNRNPR	0.414415	0.0127349
P36915	GNL1	0.40804	0.0377801
Q15046	KARS1	0.403185	0.0202644
P10412	H1-4	0.399675	0.046976
Q15008	PSMD6	0.385868	0.0386955
Q92841	DDX17	0.372315	0.0313539
Q16740	CLPP	0.346336	0.0356238
O75822	EIF3J	0.345289	0.0279727
Q9UNM6	PSMD13	0.341825	0.0286548
O00410	IPO5	0.318588	0.0074229
O95373	IPO7	0.314851	0.0122674
P19525	EIF2AK2	0.306379	0.0493005
P51572	BCAP31	0.301339	0.0370408
A0AVT1	UBA6	0.292988	0.0427648
P12081	HARS1	0.288074	0.0340642
O14980	XPO1	0.268978	0.0143639
Q14683	SMC1A	0.255483	0.0465776
P00491	PNP	0.249771	0.0498763
Q15369	ELOC	0.243981	0.00956521
Q96QK1	VPS35	0.182686	0.043238
O00429	DNM1L	-0.267754	0.0187674
O00186	STXBP3	-0.276542	0.0445294
P42025	ACTR1B	-0.292767	0.0084904
P52565	ARHGDIA	-0.312249	0.0406474
O43181	NDUFS4	-0.341028	0.0155262
Q9NX46	ADPRS	-0.356964	0.00909221
Q9UEY8	ADD3	-0.37462	0.0307992
P55786	NPEPPS	-0.381313	0.00348717
Q13451	FKBP5	-0.391896	0.0110656
P01116	KRAS	-0.394209	0.0302856
Q9HBH5	RDH14	-0.428814	0.00160908
Q8WZA0	LZIC	-0.429014	0.0182353
Q8IWE2	FAM114A1	-0.438834	0.0458104
O95140	MFN2	-0.455983	0.0395192
P50502	ST13	-0.456485	0.0488667
P49591	SARS1	-0.48679	0.01844
P35813	PPM1A	-0.499755	0.0110656
Q99747	NAPG	-0.501324	0.0110656
P07954	FH	-0.558222	0.0339477
P25705	ATP5F1A	-0.575128	0.0394879
O43237	DYNC1LI2	-0.587173	0.0380683
Q13557	CAMK2D	-0.587995	0.00812012
P36957	DLST	-0.597015	0.00245942
Q9UNF0	PACSIN2	-0.597569	0.0110656
Q15819	UBE2V2	-0.603263	0.00172322
O43488	AKR7A2	-0.649447	0.0123841
P48735	IDH2	-0.653849	0.0379303
Q02218	OGDH	-0.656661	0.0200922
P48047	ATP5PO	-0.663265	0.0310498
P61163	ACTR1A	-0.665402	0.0053506
Q16836	HADH	-0.675495	0.0363959
Q02252	ALDH6A1	-0.67664	0.0447037
P36542	ATP5F1C	-0.704443	0.00122295
Q9UJY5	GGA1	-0.70455	0.0110656
P29218	IMPA1	-0.730276	0.0127172
P49407	ARRB1	-0.733149	0.0060784
P51648	ALDH3A2	-0.761448	0.0473657
O75828	CBR3	-0.769724	0.0375881
P29992	GNA11	-0.780049	0.00138837
Q96PC5	MIA2	-0.783611	0.0330487
P26006	ITGA3	-0.787173	0.043264
P35080	PFN2	-0.7916	0.0356693
P24539	ATP5PB	-0.801116	0.0152513
P52907	CAPZA1	-0.802011	0.0424925
Q13439	GOLGA4	-0.821079	0.0115216
Q9H008	LHPP	-0.822582	0.0127667
Q96A26	FAM162A	-0.849866	0.0110656
P11766	ADH5	-0.864544	0.00238463
Q99798	ACO2	-0.881723	0.00184464
P34896	SHMT1	-0.886734	0.0110656
Q16134	ETFDH	-0.904801	0.0348725
O15484	CAPN5	-0.909591	0.00517158
Q9NVE7	PANK4	-0.912284	0.0107292
P06396	GSN	-0.923589	0.0110656
Q9P2T1	GMPR2	-0.927103	0.028993
P51608	MECP2	-0.955751	0.0480843
P06727	APOA4	-0.958132	0.0184589
P35573	AGL	-1.01644	0.00542284
P34096	RNASE4	-1.01763	0.0012188
Q9P2B2	PTGFRN	-1.0789	0.0274985
Q96DG6	CMBL	-1.10824	0.0444998
P59768	GNG2	-1.1192	0.0311872
Q13228	SELENBP1	-1.16473	0.0335191
Q92747	ARPC1A	-1.19551	0.0110656
Q14118	DAG1	-1.19747	0.019932
P17174	GOT1	-1.20465	7.2e-05
Q9BSD7	NTPCR	-1.22434	0.0358364
P00966	ASS1	-1.22811	0.0324782
A0A075B6H7	IGKV3-7	-1.24699	0.0429304
P09104	ENO2	-1.24821	0.0394935
O95671	ASMTL	-1.251	0.0431561
P16219	ACADS	-1.26757	0.0447968
P08237	PFKM	-1.2697	0.015733
Q9H9S4	CAB39L	-1.36373	0.0228604
P20020	ATP2B1	-1.39129	0.0431804
Q13554	CAMK2B	-1.40774	0.0110656
Q9BQG2	NUDT12	-1.41957	0.00876502
P04792	HSPB1	-1.43354	0.0487029
P62873	GNB1	-1.43461	0.0278752
P28161	GSTM2	-1.5247	0.008126
Q8N4Q0	PTGR3	-1.53135	0.0149299
Q13555	CAMK2G	-1.55659	0.00458495
P21266	GSTM3	-1.58572	0.0480099
Q13642	FHL1	-1.62571	0.0077736
P00325	ADH1B	-1.63176	0.0298125
P21397	MAOA	-1.63607	0.0138343
Q9BZQ8	NIBAN1	-1.65162	0.0199147
P54652	HSPA2	-1.80346	0.022788
Q9H8H3	METTL7A	-1.84378	0.0110656
P12235	SLC25A4	-1.85259	0.0306912
P11217	PYGM	-1.87767	0.0445814
P12277	CKB	-1.87855	0.0172663
P22105	TNXB	-1.88458	0.0063822
Q6NZI2	CAVIN1	-1.89525	0.0315432
P02511	CRYAB	-2.08669	0.00241662
O00423	EML1	-2.3608	0.00249227
Q7Z3B1	NEGR1	-2.40522	0.0441678
P00352	ALDH1A1	-2.46013	0.000612333
P09471	GNAO1	-2.48116	0.0252805
P14555	PLA2G2A	-2.62178	0.0110656
A6NMZ7	COL6A6	-3.37123	0.00495712
Q02817	MUC2	-4.03422	0.0179796
Q9Y6R7	FCGBP	-4.67847	0.0043313
A8K7I4	CLCA1	-5.067	0.00326097

## Sheet: Supplementary Table S3.
Supplementary Table S3. Enrichment terms of GSEA with hallmark gene sets in HA-CRC.
Term	MBOL	RANK IN GENE LIST	RANK METRIC SCORE	RUNNING ES	CORE ENRICHMENT
Spermatogenesis	ACE	3119	-0.921	-0.5044	Yes
	JAM3	3230	-1.295	-0.4208	Yes
	GSTM3	3266	-1.586	-0.2885	Yes
	MTOR	3268	-1.615	-0.1432	Yes
	HSPA2	3290	-1.803	0.013	Yes
Oxidative_phosphorylation	COX7C	2673	-0.336	-0.3662	Yes
	NDUFS4	2680	-0.341	-0.3625	Yes
	COX5B	2682	-0.342	-0.3572	Yes
	NDUFS8	2688	-0.347	-0.3531	Yes
	LDHB	2692	-0.35	-0.3483	Yes
	SLC25A5	2704	-0.358	-0.3459	Yes
	NDUFS6	2706	-0.359	-0.3403	Yes
	COX4I1	2713	-0.362	-0.3363	Yes
	ATP5PF	2721	-0.371	-0.3324	Yes
	NDUFA7	2740	-0.39	-0.3316	Yes
	NDUFS1	2744	-0.391	-0.3262	Yes
	MDH1	2745	-0.392	-0.3198	Yes
	ACAA1	2746	-0.392	-0.3133	Yes
	SUCLG1	2759	-0.404	-0.3105	Yes
	AFG3L2	2761	-0.407	-0.3041	Yes
	SLC25A12	2763	-0.409	-0.2978	Yes
	ACADVL	2770	-0.418	-0.2928	Yes
	ATP5PD	2782	-0.432	-0.2892	Yes
	ECHS1	2786	-0.436	-0.283	Yes
	NDUFS7	2791	-0.438	-0.277	Yes
	MFN2	2806	-0.456	-0.274	Yes
	HADHB	2824	-0.477	-0.2715	Yes
	UQCRC1	2861	-0.51	-0.2744	Yes
	NDUFA4	2870	-0.515	-0.2685	Yes
	NDUFB8	2875	-0.523	-0.2612	Yes
	COX7A2	2877	-0.526	-0.2528	Yes
	BDH2	2900	-0.545	-0.2508	Yes
	HCCS	2908	-0.556	-0.2439	Yes
	FH	2910	-0.558	-0.2351	Yes
	ATP5F1B	2911	-0.559	-0.2259	Yes
	ACAT1	2915	-0.564	-0.2176	Yes
	ATP5F1A	2928	-0.575	-0.2119	Yes
	COX6C	2931	-0.58	-0.2031	Yes
	DLST	2946	-0.597	-0.1977	Yes
	COX7A2L	2956	-0.608	-0.1905	Yes
	SDHA	2971	-0.633	-0.1845	Yes
	ACADM	2977	-0.647	-0.1755	Yes
	IDH2	2983	-0.654	-0.1664	Yes
	OGDH	2988	-0.657	-0.1568	Yes
	ATP5PO	2991	-0.663	-0.1466	Yes
	ALDH6A1	3001	-0.677	-0.1383	Yes
	ACADSB	3010	-0.693	-0.1295	Yes
	ATP5F1C	3014	-0.704	-0.1189	Yes
	CYB5A	3023	-0.719	-0.1096	Yes
	ATP5ME	3032	-0.727	-0.1002	Yes
	NDUFB4	3044	-0.756	-0.0913	Yes
	ATP5PB	3065	-0.801	-0.0844	Yes
	ACO2	3099	-0.882	-0.0803	Yes
	UQCR10	3109	-0.9	-0.0684	Yes
	ETFDH	3112	-0.905	-0.0542	Yes
	RETSAT	3126	-0.934	-0.043	Yes
	COX6B1	3133	-0.951	-0.0293	Yes
	ATP1B1	3141	-0.975	-0.0155	Yes
	MAOB	3218	-1.262	-0.0187	Yes
	OAT	3254	-1.448	-0.0059	Yes
	SLC25A4	3293	-1.853	0.0125	Yes
Myogenesis	DTNA	3094	-0.872	-0.5706	Yes
	ITGB1	3107	-0.896	-0.5607	Yes
	GSN	3120	-0.924	-0.5504	Yes
	MYO1C	3139	-0.959	-0.5414	Yes
	PRNP	3142	-0.978	-0.5272	Yes
	AGL	3151	-1.016	-0.5142	Yes
	PDLIM7	3157	-1.03	-0.5001	Yes
	SGCD	3165	-1.069	-0.4861	Yes
	ITGA7	3182	-1.132	-0.4738	Yes
	FXYD1	3187	-1.161	-0.4575	Yes
	MYL6B	3205	-1.212	-0.4443	Yes
	PFKM	3221	-1.27	-0.4297	Yes
	SORBS1	3222	-1.275	-0.4103	Yes
	TPM2	3236	-1.35	-0.3939	Yes
	CAMK2B	3246	-1.408	-0.3753	Yes
	DMD	3247	-1.409	-0.3539	Yes
	TAGLN	3251	-1.431	-0.3332	Yes
	LDB3	3257	-1.47	-0.3124	Yes
	HSPB8	3267	-1.605	-0.2908	Yes
	FHL1	3269	-1.626	-0.2665	Yes
	MYLK	3278	-1.663	-0.2438	Yes
	MYH11	3292	-1.844	-0.2198	Yes
	PYGM	3294	-1.878	-0.1917	Yes
	CKB	3295	-1.879	-0.1632	Yes
	SVIL	3297	-1.886	-0.1349	Yes
	DES	3306	-2.032	-0.1066	Yes
	CRYAB	3309	-2.087	-0.0756	Yes
	GNAO1	3319	-2.481	-0.0407	Yes
	SMTN	3323	-2.949	0.0031	Yes
Fatty_acid_metabolism	MDH1	2745	-0.392	-0.4281	Yes
	ACAA1	2746	-0.392	-0.4206	Yes
	SUCLG1	2759	-0.404	-0.4166	Yes
	ACADVL	2770	-0.418	-0.4118	Yes
	CRAT	2772	-0.418	-0.4041	Yes
	ECHS1	2786	-0.436	-0.3998	Yes
	CRYZ	2788	-0.437	-0.3918	Yes
	UROD	2815	-0.468	-0.391	Yes
	HADHB	2824	-0.477	-0.3843	Yes
	EHHADH	2851	-0.503	-0.3828	Yes
	ACSL5	2862	-0.51	-0.3762	Yes
	ACOX1	2892	-0.541	-0.3748	Yes
	CPT2	2897	-0.543	-0.3657	Yes
	AUH	2902	-0.55	-0.3565	Yes
	HCCS	2908	-0.556	-0.3475	Yes
	FH	2910	-0.558	-0.3372	Yes
	DLST	2946	-0.597	-0.3366	Yes
	PCBD1	2949	-0.601	-0.3258	Yes
	SDHA	2971	-0.633	-0.3202	Yes
	HMGCL	2973	-0.639	-0.3084	Yes
	ACADM	2977	-0.647	-0.297	Yes
	SUCLG2	2996	-0.672	-0.2897	Yes
	HADH	3000	-0.675	-0.2778	Yes
	ALDH3A2	3051	-0.761	-0.2788	Yes
	CBR3	3056	-0.77	-0.2653	Yes
	ACO2	3099	-0.882	-0.2615	Yes
	ETFDH	3112	-0.905	-0.248	Yes
	CA2	3121	-0.924	-0.2329	Yes
	AOC3	3123	-0.926	-0.2156	Yes
	RETSAT	3126	-0.934	-0.1984	Yes
	ECI2	3146	-0.988	-0.1855	Yes
	UGDH	3176	-1.109	-0.1734	Yes
	CBR1	3197	-1.188	-0.1569	Yes
	ENO2	3214	-1.248	-0.1381	Yes
	ACADS	3220	-1.268	-0.1155	Yes
	MAOA	3273	-1.636	-0.1005	Yes
	ADH1C	3281	-1.69	-0.0705	Yes
	VNN1	3307	-2.054	-0.0391	Yes
	ALDH1A1	3318	-2.46	0.0046	Yes
Estrogen_response_late	WFS1	2714	-0.363	-0.5226	Yes
	ADD3	2728	-0.375	-0.5171	Yes
	FKBP5	2747	-0.392	-0.5128	Yes
	SLC16A1	2810	-0.461	-0.5201	Yes
	FABP5	2822	-0.476	-0.5115	Yes
	FARP1	2835	-0.489	-0.5028	Yes
	TST	2839	-0.491	-0.4914	Yes
	PAPSS2	2853	-0.506	-0.4826	Yes
	SLC9A3R1	2901	-0.546	-0.4832	Yes
	KRT19	2912	-0.56	-0.4722	Yes
	COX6C	2931	-0.58	-0.4631	Yes
	IDH2	2983	-0.654	-0.4622	Yes
	PDCD4	2989	-0.659	-0.4471	Yes
	FLNB	3026	-0.722	-0.44	Yes
	ALDH3A2	3051	-0.761	-0.4281	Yes
	ALDH3B1	3058	-0.78	-0.4103	Yes
	SERPINA1	3111	-0.901	-0.4035	Yes
	CA2	3121	-0.924	-0.383	Yes
	PDLIM3	3156	-1.03	-0.3675	Yes
	SLC29A1	3160	-1.047	-0.342	Yes
	UGDH	3176	-1.109	-0.3187	Yes
	ASS1	3208	-1.228	-0.2973	Yes
	CD9	3235	-1.349	-0.2713	Yes
	ATP2B4	3263	-1.542	-0.2407	Yes
	HSPB8	3267	-1.605	-0.2012	Yes
	CAV1	3288	-1.77	-0.1628	Yes
	CKB	3295	-1.879	-0.1174	Yes
	PRKAR2B	3331	-5.114	0.0006	Yes
Bile_acid_metabolism	SCP2	2743	-0.391	-0.4858	Yes
	APOA1	2769	-0.416	-0.4686	Yes
	OPTN	2846	-0.496	-0.4621	Yes
	ACSL5	2862	-0.51	-0.4362	Yes
	IDH2	2983	-0.654	-0.4336	Yes
	RETSAT	3126	-0.934	-0.421	Yes
	SLC29A1	3160	-1.047	-0.3686	Yes
	PFKM	3221	-1.27	-0.3112	Yes
	NUDT12	3249	-1.42	-0.2348	Yes
	EPHX2	3299	-1.901	-0.1365	Yes
	ALDH1A1	3318	-2.46	0.0045	Yes
Adipogenesis	MCCC1	2432	-0.178	-0.4482	Yes
	DLD	2435	-0.183	-0.445	Yes
	SAMM50	2438	-0.185	-0.4418	Yes
	IDH3A	2452	-0.19	-0.4418	Yes
	SPARCL1	2470	-0.198	-0.4429	Yes
	DHRS7	2481	-0.202	-0.4418	Yes
	AIFM1	2484	-0.203	-0.4381	Yes
	CMPK1	2509	-0.226	-0.4408	Yes
	COQ5	2510	-0.227	-0.4361	Yes
	C3	2528	-0.237	-0.4364	Yes
	MTCH2	2556	-0.255	-0.4394	Yes
	RTN3	2562	-0.258	-0.4356	Yes
	COL15A1	2591	-0.276	-0.4384	Yes
	NDUFA5	2596	-0.277	-0.4339	Yes
	ETFB	2623	-0.299	-0.4357	Yes
	SDHB	2635	-0.307	-0.4326	Yes
	PGM1	2666	-0.33	-0.435	Yes
	LAMA4	2711	-0.361	-0.4411	Yes
	DGAT1	2715	-0.363	-0.4344	Yes
	SLC25A1	2727	-0.374	-0.43	Yes
	SCP2	2743	-0.391	-0.4265	Yes
	SUCLG1	2759	-0.404	-0.4226	Yes
	PHLDB1	2760	-0.405	-0.4141	Yes
	CRAT	2772	-0.418	-0.4088	Yes
	ECHS1	2786	-0.436	-0.4037	Yes
	CD151	2805	-0.455	-0.3997	Yes
	ORM1	2836	-0.49	-0.3988	Yes
	RAB34	2838	-0.49	-0.3888	Yes
	TST	2839	-0.491	-0.3785	Yes
	UQCRC1	2861	-0.51	-0.3743	Yes
	ACOX1	2892	-0.541	-0.3723	Yes
	CPT2	2897	-0.543	-0.3621	Yes
	DBT	2930	-0.578	-0.3599	Yes
	SQOR	2936	-0.585	-0.3492	Yes
	COQ9	2955	-0.605	-0.3421	Yes
	ACADM	2977	-0.647	-0.3351	Yes
	PDCD4	2989	-0.659	-0.3247	Yes
	ATP5PO	2991	-0.663	-0.3111	Yes
	HADH	3000	-0.675	-0.2994	Yes
	JAGN1	3075	-0.819	-0.3052	Yes
	SULT1A1	3098	-0.879	-0.2935	Yes
	ACO2	3099	-0.882	-0.2751	Yes
	UQCR10	3109	-0.9	-0.259	Yes
	RETSAT	3126	-0.934	-0.2444	Yes
	ITIH5	3149	-0.996	-0.2303	Yes
	CMBL	3174	-1.108	-0.2145	Yes
	ITGA7	3182	-1.132	-0.1929	Yes
	ACADS	3220	-1.268	-0.1778	Yes
	SORBS1	3222	-1.275	-0.1514	Yes
	HSPB8	3267	-1.605	-0.1314	Yes
	MYLK	3278	-1.663	-0.0996	Yes
	CAVIN2	3286	-1.723	-0.0656	Yes
	CAVIN1	3298	-1.895	-0.0293	Yes
	EPHX2	3299	-1.901	0.0105	Yes
TGF_beta_signaling	LTBP2	19	2.183	0.2091	Yes
	THBS1	45	1.745	0.3732	Yes
	PPP1CA	112	1.35	0.4862	Yes
	ENG	117	1.341	0.6169	Yes
	RAB31	224	1.065	0.6897	Yes
Myc_targets_v2	CBX3	127	1.299	0.048	Yes
	SRM	207	1.096	0.097	Yes
	DCTPP1	220	1.074	0.1647	Yes
	NPM1	236	1.034	0.2289	Yes
	GNL3	238	1.034	0.2973	Yes
	TCOF1	244	1.029	0.3642	Yes
	MYBBP1A	259	1.016	0.4276	Yes
	NOP56	348	0.902	0.4609	Yes
	DDX18	355	0.895	0.5186	Yes
	NOP2	446	0.803	0.5448	Yes
	RRP9	515	0.74	0.5734	Yes
	PES1	535	0.73	0.6163	Yes
	NOLC1	582	0.7	0.6489	Yes
	SUPV3L1	683	0.625	0.6602	Yes
Myc_targets_v1	H2AZ1	72	1.56	-0.0015	Yes
	CSTF2	126	1.301	-0.0005	Yes
	CBX3	127	1.299	0.0172	Yes
	PPM1G	128	1.295	0.0348	Yes
	RSL1D1	140	1.253	0.0483	Yes
	NHP2	141	1.25	0.0653	Yes
	DDX21	173	1.157	0.0713	Yes
	SRM	207	1.096	0.0758	Yes
	HDGF	227	1.057	0.0842	Yes
	NPM1	236	1.034	0.0957	Yes
	GNL3	238	1.034	0.1094	Yes
	SSBP1	250	1.027	0.1199	Yes
	SNRPA	270	1.002	0.1275	Yes
	TRIM28	277	0.99	0.1391	Yes
	PTGES3	286	0.977	0.1499	Yes
	NOP56	348	0.902	0.1429	Yes
	DDX18	355	0.895	0.1532	Yes
	SNRPD1	360	0.892	0.1641	Yes
	G3BP1	362	0.889	0.1758	Yes
	U2AF1	366	0.884	0.1869	Yes
	SNRPD3	394	0.863	0.1901	Yes
	RFC4	398	0.862	0.2009	Yes
	LSM2	415	0.839	0.2073	Yes
	SRSF2	426	0.829	0.2154	Yes
	SNRPB2	434	0.82	0.2243	Yes
	UBA2	440	0.811	0.2338	Yes
	SET	479	0.772	0.2323	Yes
	VDAC1	488	0.765	0.2402	Yes
	HNRNPU	501	0.758	0.2467	Yes
	RRP9	515	0.74	0.2526	Yes
	SNRPD2	529	0.735	0.2585	Yes
	SNRPA1	530	0.734	0.2685	Yes
	CAD	568	0.711	0.2665	Yes
	NOLC1	582	0.7	0.2719	Yes
	RPS5	614	0.669	0.2713	Yes
	EIF2S2	632	0.655	0.2748	Yes
	SMARCC1	640	0.649	0.2814	Yes
	SF3A1	658	0.639	0.2847	Yes
	RUVBL2	669	0.631	0.2902	Yes
	MCM7	685	0.623	0.2939	Yes
	SF3B3	715	0.607	0.293	Yes
	PCNA	717	0.604	0.3009	Yes
	PSMD7	718	0.604	0.3091	Yes
	SLC25A3	725	0.598	0.3154	Yes
	DEK	727	0.597	0.3232	Yes
	EIF4A1	753	0.579	0.3232	Yes
	XPOT	759	0.576	0.3294	Yes
	FBL	767	0.572	0.335	Yes
	MCM2	794	0.556	0.3344	Yes
	DHX15	808	0.548	0.3377	Yes
	EIF4H	832	0.533	0.3377	Yes
	ERH	845	0.526	0.3411	Yes
	HPRT1	848	0.525	0.3476	Yes
	RACK1	862	0.517	0.3505	Yes
	SYNCRIP	890	0.501	0.3488	Yes
	IARS1	892	0.5	0.3553	Yes
	VBP1	893	0.5	0.3621	Yes
	LDHA	905	0.495	0.3654	Yes
	ABCE1	908	0.494	0.3714	Yes
	TRA2B	910	0.494	0.3778	Yes
	EEF1B2	921	0.49	0.3814	Yes
	SSB	926	0.489	0.3867	Yes
	PRPS2	939	0.483	0.3895	Yes
	SRSF1	940	0.483	0.3961	Yes
	RPL34	945	0.481	0.4014	Yes
	XRCC6	963	0.47	0.4024	Yes
	EIF4E	965	0.47	0.4085	Yes
	AIMP2	967	0.469	0.4145	Yes
	RAN	988	0.454	0.4144	Yes
	HNRNPC	1001	0.45	0.4167	Yes
	HSP90AB1	1002	0.449	0.4228	Yes
	EIF1AX	1017	0.441	0.4244	Yes
	ILF2	1020	0.44	0.4298	Yes
	SRSF7	1028	0.436	0.4335	Yes
	HNRNPA3	1046	0.43	0.434	Yes
	HNRNPR	1080	0.414	0.4292	Yes
	VDAC3	1088	0.411	0.4326	Yes
	PSMA2	1089	0.411	0.4382	Yes
	TARDBP	1104	0.404	0.4393	Yes
	KARS1	1109	0.403	0.4435	Yes
	GSPT1	1110	0.403	0.449	Yes
	PRDX4	1119	0.398	0.4518	Yes
	PABPC1	1145	0.387	0.4492	Yes
	CNBP	1181	0.37	0.4432	Yes
	PSMA1	1206	0.359	0.4406	Yes
	CCT2	1212	0.357	0.4438	Yes
	EIF3J	1236	0.345	0.4413	Yes
	PSMC6	1239	0.343	0.4453	Yes
	APEX1	1240	0.343	0.45	Yes
	CCT4	1247	0.341	0.4527	Yes
	PPIA	1257	0.337	0.4545	Yes
	PA2G4	1263	0.333	0.4574	Yes
	C1QBP	1280	0.321	0.4567	Yes
	PSMD3	1291	0.319	0.4579	Yes
	EPRS1	1303	0.315	0.4587	Yes
	PSMD14	1318	0.309	0.4585	Yes
	NME1	1319	0.308	0.4627	Yes
Interferon_gamma_response	OAS3	82	1.487	0.0152	Yes
	NAMPT	95	1.422	0.0502	Yes
	OGFR	113	1.35	0.0816	Yes
	PML	123	1.312	0.1145	Yes
	STAT2	176	1.152	0.1298	Yes
	ICAM1	179	1.146	0.1604	Yes
	DDX58	222	1.072	0.1766	Yes
	SOD2	241	1.033	0.1991	Yes
	MX2	247	1.027	0.2255	Yes
	UPP1	282	0.984	0.2418	Yes
	MYD88	396	0.862	0.2306	Yes
	OAS2	397	0.862	0.254	Yes
	ADAR	420	0.834	0.2699	Yes
	CMTR1	430	0.827	0.2896	Yes
	RNF213	456	0.795	0.3035	Yes
	NMI	504	0.756	0.3096	Yes
	MX1	513	0.745	0.3274	Yes
	PLSCR1	514	0.743	0.3476	Yes
	STAT1	534	0.731	0.3616	Yes
	NUP93	565	0.712	0.3718	Yes
	PNPT1	601	0.682	0.3796	Yes
	LGALS3BP	603	0.679	0.3977	Yes
	IFIT3	607	0.673	0.4151	Yes
	C1R	637	0.651	0.4238	Yes
	C1S	742	0.588	0.4079	Yes
	FAS	772	0.57	0.4145	Yes
	FGL2	829	0.535	0.4118	Yes
	VAMP8	850	0.522	0.4199	Yes
	PSMA3	859	0.518	0.4315	Yes
	PTPN6	900	0.497	0.4327	Yes
	TRIM25	1069	0.42	0.3926	Yes
	PTPN1	1078	0.416	0.4014	Yes
	PSMA2	1089	0.411	0.4095	Yes
	LAP3	1095	0.409	0.4191	Yes
	PSMB8	1105	0.404	0.4273	Yes
	IFIT2	1144	0.388	0.4262	Yes
	PARP12	1166	0.378	0.43	Yes
	IFIT1	1185	0.368	0.4345	Yes
	TAP1	1199	0.361	0.4403	Yes
Inflammatory_response	PLAUR	16	2.303	0.0896	Yes
	TIMP1	18	2.199	0.1796	Yes
	PDPN	31	1.905	0.2541	Yes
	MMP14	41	1.765	0.3238	Yes
	NAMPT	95	1.422	0.3661	Yes
	CD55	136	1.264	0.4058	Yes
	CD82	157	1.204	0.4491	Yes
	ICAM1	179	1.146	0.4898	Yes
	CD14	349	0.901	0.4756	Yes
	LYN	367	0.883	0.5067	Yes
	IFITM1	382	0.872	0.5382	Yes
	ATP2C1	492	0.763	0.5365	Yes
	NMI	504	0.756	0.5642	Yes
	CYBB	531	0.733	0.5864	Yes
	MSR1	546	0.726	0.6119	Yes
	TPBG	588	0.692	0.6279	Yes
G2M_checkpoint	HMGA1	17	2.277	0.0606	Yes
	H2AZ1	72	1.56	0.0892	Yes
	PML	123	1.312	0.1118	Yes
	HMGB3	132	1.28	0.1464	Yes
	MCM3	167	1.173	0.1699	Yes
	LMNB1	202	1.102	0.1913	Yes
	MAPK14	242	1.032	0.2092	Yes
	DKC1	261	1.015	0.2331	Yes
	STMN1	285	0.978	0.2543	Yes
	SNRPD1	360	0.892	0.2574	Yes
	G3BP1	362	0.889	0.2828	Yes
	SRSF2	426	0.829	0.2875	Yes
	TOP1	429	0.828	0.3109	Yes
	PDS5B	478	0.772	0.3185	Yes
	RBM14	487	0.765	0.3382	Yes
	HNRNPU	501	0.758	0.3561	Yes
	NASP	510	0.749	0.3753	Yes
	SFPQ	527	0.735	0.3917	Yes
	NOLC1	582	0.7	0.3954	Yes
	TOP2A	584	0.698	0.4153	Yes
	NUP98	615	0.669	0.4254	Yes
	SMARCC1	640	0.649	0.4368	Yes
	TLE3	736	0.592	0.4249	Yes
	NCL	748	0.583	0.4384	Yes
	MARCKS	756	0.578	0.4529	Yes
	MCM2	794	0.556	0.4577	Yes
	ILF3	821	0.539	0.4653	Yes
	SYNCRIP	890	0.501	0.459	Yes
	TRA2B	910	0.494	0.4675	Yes
	SRSF1	940	0.483	0.4726	Yes
Epithelial_mesenchymal_transition	THBS2	0	5.157	0.0523	Yes
	MXRA5	3	3.765	0.0898	Yes
	PLOD2	6	2.905	0.1186	Yes
	COL12A1	13	2.364	0.1408	Yes
	NNMT	14	2.315	0.1642	Yes
	POSTN	15	2.303	0.1876	Yes
	PLAUR	16	2.303	0.2109	Yes
	TIMP1	18	2.199	0.2329	Yes
	PCOLCE	30	1.909	0.2489	Yes
	SPARC	39	1.811	0.2648	Yes
	MMP14	41	1.765	0.2823	Yes
	COL3A1	42	1.761	0.3002	Yes
	SERPINH1	43	1.758	0.318	Yes
	VCAN	44	1.747	0.3357	Yes
	THBS1	45	1.745	0.3534	Yes
	P3H1	49	1.713	0.3698	Yes
	TPM4	57	1.65	0.3844	Yes
	FBLN2	73	1.557	0.3956	Yes
	SERPINE2	77	1.521	0.4101	Yes
	CAPG	78	1.517	0.4254	Yes
	MMP2	85	1.484	0.4386	Yes
	LAMA2	99	1.4	0.4488	Yes
	PLOD3	118	1.34	0.4568	Yes
	BASP1	182	1.139	0.4489	Yes
	PLOD1	196	1.116	0.4562	Yes
	EFEMP2	212	1.088	0.4626	Yes
	ITGB5	251	1.026	0.4613	Yes
	BGN	279	0.99	0.463	Yes
	THY1	293	0.97	0.4688	Yes
	TGFBI	304	0.951	0.4754	Yes
	ITGA2	319	0.936	0.4805	Yes
	FMOD	332	0.923	0.4862	Yes
E2F_targets	HMGA1	17	2.277	0.0458	Yes
	H2AZ1	72	1.56	0.0641	Yes
	TFRC	104	1.374	0.0854	Yes
	NUP153	122	1.312	0.1096	Yes
	HMGB3	132	1.28	0.1355	Yes
	NUDT21	150	1.234	0.1579	Yes
	CBX5	154	1.216	0.1842	Yes
	MCM3	167	1.173	0.2068	Yes
	DCK	181	1.143	0.2284	Yes
	LMNB1	202	1.102	0.2469	Yes
	DCTPP1	220	1.074	0.2657	Yes
	STMN1	285	0.978	0.268	Yes
	ANP32E	310	0.945	0.2818	Yes
	NUP107	313	0.942	0.3023	Yes
	LUC7L3	322	0.928	0.3206	Yes
	SSRP1	323	0.928	0.3414	Yes
	NOP56	348	0.902	0.3542	Yes
	SRSF2	426	0.829	0.3492	Yes
	MRE11	428	0.828	0.3674	Yes
	PRKDC	436	0.819	0.3836	Yes
	PDS5B	478	0.772	0.3884	Yes
	NASP	510	0.749	0.3956	Yes
	NOLC1	582	0.7	0.3895	Yes
	TOP2A	584	0.698	0.4049	Yes
	CSE1L	593	0.685	0.4177	Yes
	CNOT9	643	0.648	0.4172	Yes
	LYAR	650	0.645	0.4298	Yes
	RAD50	671	0.63	0.4378	Yes
	MCM7	685	0.623	0.4478	Yes
	PCNA	717	0.604	0.4518	Yes
	DEK	727	0.597	0.4624	Yes
	MCM2	794	0.556	0.4546	Yes
	HMGB2	807	0.548	0.4632	Yes
	ILF3	821	0.539	0.4713	Yes
	RPA3	849	0.522	0.4747	Yes
	PSIP1	879	0.51	0.4772	Yes
	SYNCRIP	890	0.501	0.4854	Yes
	TRA2B	910	0.494	0.4906	Yes
	SRSF1	940	0.483	0.4925	Yes
	XRCC6	963	0.47	0.4963	Yes
	NBN	986	0.455	0.4997	Yes
	RAN	988	0.454	0.5096	Yes
	PHF5A	990	0.452	0.5194	Yes
	PNN	1015	0.442	0.5219	Yes
	AK2	1039	0.432	0.5246	Yes
	SMC3	1051	0.428	0.5308	Yes
	NUP205	1071	0.418	0.5343	Yes
	SNRPB	1084	0.412	0.5399	Yes
	GSPT1	1110	0.403	0.5412	Yes
	PRDX4	1119	0.398	0.5477	Yes
DNA_repair	HCLS1	81	1.502	0.0286	Yes
	RNMT	102	1.393	0.072	Yes
	AAAS	114	1.347	0.1164	Yes
	SDCBP	130	1.284	0.1574	Yes
	NUDT21	150	1.234	0.1954	Yes
	FEN1	225	1.062	0.2105	Yes
	CDA	266	1.007	0.234	Yes
	EDF1	300	0.96	0.258	Yes
	NELFCD	302	0.954	0.2915	Yes
	RAE1	318	0.936	0.3202	Yes
	SSRP1	323	0.928	0.3519	Yes
	RFC4	398	0.862	0.3599	Yes
	DAD1	404	0.857	0.3888	Yes
	ITPA	486	0.766	0.3913	Yes
	GTF2B	544	0.726	0.3997	Yes
	POLR2E	617	0.666	0.4014	Yes
	PCNA	717	0.604	0.3926	Yes
	RBX1	735	0.593	0.4085	Yes
	SUPT5H	819	0.541	0.4024	Yes
	HPRT1	848	0.525	0.4124	Yes
	RPA3	849	0.522	0.431	Yes
Angiogenesis	POSTN	15	2.303	0.1744	Yes
	TIMP1	18	2.199	0.3446	Yes
	COL3A1	42	1.761	0.4745	Yes
	VCAN	44	1.747	0.6099	Yes
Allograft_rejection	TIMP1	18	2.199	0.0712	Yes
	KRT1	27	1.946	0.1366	Yes
	CAPG	78	1.517	0.1743	Yes
	ITGB2	79	1.512	0.227	Yes
	HCLS1	81	1.502	0.2791	Yes
	MTIF2	142	1.249	0.3044	Yes
	ICAM1	179	1.146	0.3334	Yes
	NPM1	236	1.034	0.3524	Yes
	PTPRC	283	0.981	0.3726	Yes
	THY1	293	0.97	0.4037	Yes
	LYN	367	0.883	0.4122	Yes

## Sheet: Supplementary Table S4.
Supplementary Table S4. Enriched GO-BP terms of the active subnetworks in non-HA-CRC.
	ID	Term_Description	Fold_Enrichment	occurrence	support	lowest_p	highest_p	Up_regulated	Down_regulated	Cluster	Status
1	GO:0032981	mitochondrial respiratory chain complex I assembly	3.58727	10	0.0909091	1.35e-47	4.94e-42	NDUFAB1	NDUFA2, NDUFA3, NDUFA5, NDUFA6, NDUFA8, NDUFA9, NDUFA10, NDUFB1, NDUFB2, NDUFB3, NDUFB4, NDUFB5, NDUFB6, NDUFB7, NDUFB8, NDUFB9, NDUFB10, NDUFC2, NDUFS1, NDUFS2, NDUFS3, NDUFS4, NDUFS5, NDUFS8, NDUFA13, NDUFB11, NDUFA11, NDUFS7	1	Representative
8	GO:0006120	mitochondrial electron transport, NADH to ubiquinone	3.83467	10	0.0909091	1.01e-08	1.43e-08		NDUFS1, NDUFS2, NDUFS3, NDUFS8, NDUFV2, NDUFS7	1	Member
2	GO:0035987	endodermal cell differentiation	2.55644	10	0.181818	1.09e-14	9.46e-13	ITGB2, ITGB5, LAMA3, LAMB3, MMP2, MMP9, MMP14	COL4A2, COL6A1, ITGA5, ITGA7, ITGAV, LAMB1, VTN	2	Representative
4	GO:0007160	cell-matrix adhesion	2.25569	10	0.348485	9.82e-12	9.32e-10	CD63, FGB, FGG, ITGA2, ITGB2, ITGB4, ITGB5	COL3A1, FGA, ITGA1, ITGA3, ITGA7, ITGAV, ITGB1, ITGB3, L1CAM, VCL, VTN, SORBS1, NPNT	2	Member
3	GO:0006661	phosphatidylinositol biosynthetic process	1.76187	10	0.0909091	3.54e-14	2.06e-12	INPP5D, INPPL1, PI4K2A, INPP5E	FGF2, IMPA1, INPP4A, MTM1, OCRL, PI4KA, PLCG2, MTMR2, MTMR6, CDIPT, SACM1L, INPP5K, SLC27A1	3	Representative
53	GO:0046856	phosphatidylinositol dephosphorylation	1.47487	10	0.0909091	0.0124555	0.0148884		MTM1, MTMR2, MTMR6, SACM1L, INPP5K	3	Member
5	GO:0007229	integrin-mediated signaling pathway	2.22946	10	0.363636	2.11e-11	2.68e-11	ITGA2, ITGB2, ITGB5, NME2, SYK, THY1, ISG15	APOA1, CD47, CDC42, CDH17, COL3A1, DAB2, DOCK1, PTK2B, ILK, ITGA5, ITGAV, ITGB1, ITGB3, LAMA5, ZYX, CUL3, NRP1, FERMT3	4	Representative
27	GO:0034446	substrate adhesion-dependent cell spreading	1.99403	10	0.181818	0.000207712	0.00614534	RHOA, MICALL2	EFNA1, ILK, ITGAV, ITGB3, LAMA5, LAMB1, LAMC1, RAC1, NRP1, PARVA, FERMT3	4	Member
6	GO:0031589	cell-substrate adhesion	2.68427	10	0.363636	6.99e-10	1.84e-07	ITGA6, ITGA2	ITGA5, ITGAV, ITGB1, ITGB3, VWF	5	Representative
10	GO:0033627	cell adhesion mediated by integrin	2.55644	10	0.363636	5.98e-08	1.12e-07	ITGA2	ITGA5, ITGAV, ITGB1, ITGB3, VTN	5	Member
16	GO:0034113	heterotypic cell-cell adhesion	1.49126	10	0.272727	5.5e-06	6.22e-06	ITGB2	ITGA5, ITGA7, ITGAV, ITGB1, ITGB3, PARVA	5	Member
29	GO:0030949	positive regulation of vascular endothelial growth factor receptor signaling pathway	1.91733	10	0.181818	0.000698776	0.00105048		ITGA5, ITGB3, PRKCB, VTN	5	Member
41	GO:2000811	negative regulation of anoikis	0.884923	10	0.0909091	0.00405467	0.00439465		CAV1, ITGA5, ITGB1	5	Member
7	GO:0007155	cell adhesion	1.53387	10	0.363636	6.15e-09	2.18e-08	ATP2A2, CTNNB1, DSG2, ICAM1, INPPL1, ITGA2, ITGAM, ITGB2, AFDN, NME2	ALCAM, ARF6, RHOB, CD44, CDH17, DSC2, EFNB1, ITGA5, ITGAV, ITGB1, ITGB3, LAMB1, LAMC1, PTPRF, RAC1, TNXB, VCL, VTN, VWF, AOC3, GNE, SIRPA	6	Representative
9	GO:0006096	glycolytic process	2.65477	2	0.0769231	5.43e-08	5.43e-08	HK2	ALDOA, ALDOB, ENO2, PFKFB2, PFKL, PFKM, PGAM1, PGM1	7	Representative
11	GO:0006470	protein dephosphorylation	1.47487	6	0.0833333	1.32e-06	2.05e-06	PPP1CA, PTPN1	MTM1, PPP1R12A, PPM1A, PPM1B, PPP1CB, PPP2CA, PPP2CB, PPP2R1A, PPP2R2A, PPP2R5A, PPP2R5D, PPP3CA, PPP5C	8	Representative
12	GO:0043149	stress fiber assembly	3.35533	10	0.0909091	2.43e-06	2.69e-06	RHOA, ITGB5	ARRB1, ITGB1, ZYX, CUL3, SORBS1	9	Representative
13	GO:0018105	peptidyl-serine phosphorylation	1.50052	10	0.307692	2.53e-06	4.03e-05	GRK2, CDK1, CDK5, MAPK14, CSNK2A1, CSNK2A2, PAK2, PDK3, PRKCI, PRKDC, MAPK13, STK4	AKT1, ATM, CAMK2D, MTOR, GSK3B, IKBKB, PCK1, PRKACA, PRKCA, MAPK1, MAPK9, ROCK1, RPS6KA3, ROCK2, CAB39	10	Representative
22	GO:0006468	protein phosphorylation	1.08939	10	0.29021	2.14e-05	0.00189985	APP, CDK1, CDK5, CSK, CSNK2A1, CTSG, LYN, PAK1, PAK2, PIM1, PRKCI, PRKDC, EIF2AK2, SRPK1, STK3, STK4, SYK, YWHAZ, RPS6KA4	ADAM10, AKT1, ATM, CAMK2D, ERBB2, PTK2B, MTOR, GSK3A, GSK3B, IKBKB, ILK, INSR, JAK1, LIPE, PRKAA1, PRKAB1, PRKACA, PRKACB, PRKAG1, PRKCA, PRKCB, PKN2, PRKG1, MAPK1, MAPK3, MAPK9, MAP2K1, ROCK1, ROCK2, MAP3K20, NEK7	10	Member
65	GO:0018107	peptidyl-threonine phosphorylation	1.57898	7	0.153846	0.0379099	0.0440716	CAD, CDK1, CDK5, CSNK2A1, CSNK2B, PRKDC	AKT1, CAMK2D, GSK3A, GSK3B, PRKCA, MAPK1, MAP2K1, ROCK2	10	Member
14	GO:0042554	superoxide anion generation	2.39667	10	0.181818	3.28e-06	1.1e-05	CYBA, CYBB, NCF2, NCF4, NCF1		11	Representative
31	GO:0006801	superoxide metabolic process	2.55644	10	0.181818	0.000928474	0.00116233	CYBA, CYBB, NCF2, SOD2, NCF1	SOD1	11	Member
15	GO:0010592	positive regulation of lamellipodium assembly	1.80455	10	0.122378	5.3e-06	7.47e-06	ACTR3, ACTR2	CDC42, RAC1, WASF2, NCKAP1, CYFIP1, BRK1	12	Representative
30	GO:0016601	Rac protein signal transduction	2.13037	10	0.0909091	0.000928474	0.00116233		RHOG, ELMO1, NCKAP1, CYFIP1, BRK1	12	Member
17	GO:0034314	Arp2/3 complex-mediated actin nucleation	3.35533	8	0.0909091	8.68e-06	0.00126904	ARPC5, ARPC3, ARPC1B, ACTR3, ACTR2	ARPC4, IQGAP2	13	Representative
18	GO:0007249	I-kappaB kinase/NF-kappaB signaling	1.27822	10	0.0909091	8.88e-06	0.0155276		AKT1, IKBKB, ROCK1, MAP3K7, IKBKG, ROCK2	14	Representative
25	GO:0051403	stress-activated MAPK cascade	2.06482	10	0.29021	4.88e-05	8.04e-05	MAPK13	IKBKB, MAPK1, MAPK3, MAP2K6, MAP3K7, MAP3K20	14	Member
43	GO:0038095	Fc-epsilon receptor signaling pathway	1.74303	9	0.0909091	0.00426502	0.046024	LYN, PLCG1, SYK, VAV2	IKBKB, PLCG2, MAPK9, MAP2K4, SOS1, MAP3K7	14	Member
50	GO:0070498	interleukin-1-mediated signaling pathway	0.958666	9	0.0909091	0.0101395	0.0138379	RPS6KA4	IKBKB, MAPK3, MAP3K7	14	Member
19	GO:0016477	cell migration	1.73178	10	0.181818	1.32e-05	0.000217473	RHOA, CD63, CDK1, ITGB5, JUP, PAK1, PLCG1, RAB1A, THBS1, ARPC5, SCRIB	CD44, CD47, EFNA1, ARHGAP35, ITGAV, ITGB1, L1CAM, LAMA5, LAMC1, NARS1, PTPRF, RAC1, VTN, CUL3, IQGAP1, LIMD1, SIRPA	15	Representative
20	GO:0034614	cellular response to reactive oxygen species	2.09164	10	0.363636	1.9e-05	3.47e-05	MMP9, RPS3, NCF1	AKT1, EGFR, MAPT, MAPK1, MAPK3, MAPK9, PXN, TPM1, AKR1C3	16	Representative
26	GO:0071276	cellular response to cadmium ion	2.3008	10	0.363636	0.00011243	0.000185212	MMP9, SUMO1, NCF1	AKT1, EGFR, MAPK1, MAPK3, MAPK9, AKR1C3	16	Member
21	GO:0051092	positive regulation of NF-kappaB transcription factor activity	1.04243	10	0.0909091	2.07e-05	0.00177159	APP, PPIA, PRKCI, EIF2AK2, PSMA6, RPS3, S100A8, S100A9, TFRC, TRAF2, TRIM25, RPS6KA4, ARHGEF2	AGT, CAV1, CD36, FLOT2, HSPA1A, IKBKB, PLCG2, PRKCB, MAP3K7, IKBKG, TRADD, RIPK1, FLOT1, RIPK3, RNF31	17	Representative
23	GO:0001934	positive regulation of protein phosphorylation	1.19613	10	0.25	2.19e-05	0.00030888	APP, CD74, HSP90AA1, LYN, MMP9, PAK1, PPIA, STK4, TFRC, RACK1	AKT1, AKT2, FAS, ARRB1, C3, DAB2, EFNA1, EGFR, ERBB2, F2, ILK, INSR, ITGB3, KRAS, PECAM1, PIN1, MAPK3, RAC1, SOX9, RIPK1, ROCK2, FLOT1, RALBP1, MAVS	18	Representative
24	GO:0030335	positive regulation of cell migration	1.1504	10	0.0909091	2.81e-05	0.000471889	ACTG1, CTSH, EPHB2, F10, HSPA5, ITGA6, LAMC2, MGAT5, MMP9, MMP14, PAK1, SOD2, THBS1, RACK1	ADAM10, AKT2, ATM, CAV1, COL1A1, DAB2, EGFR, PTK2B, INSR, ITGB1, LAMB1, MYLK, MYO1C, PECAM1, PPP3CA, PRKCA, RDX, STX4, TJP1, TRIP6, NUMB, TRADD, ROCK2, VSIR, FERMT3	19	Representative
28	GO:0031032	actomyosin structure organization	2.73905	4	0.0833333	0.000564306	0.0471773	MYH9, MYH10, MYH14	TJP1, EPB41L4B	20	Representative
56	GO:0030220	platelet formation	2.3008	2	0.0909091	0.0166225	0.0190985	CASP3, MYH9	ACTN1	20	Member
32	GO:0006911	phagocytosis, engulfment	3.06773	10	0.0909091	0.0012122	0.00131435	ITGAM, ITGB2, MYH9	CD36, CDC42, DOCK1, GSN, ELMO1	21	Representative
33	GO:0010759	positive regulation of macrophage chemotaxis	1.27822	10	0.0909091	0.00124925	0.00187655	THBS1	MAPK1, MAPK3	22	Representative
35	GO:0051973	positive regulation of telomerase activity	2.04515	6	0.0833333	0.00139234	0.00177656	CTNNB1, HSP90AA1, HSP90AB1, PTGES3, GREM1	MAPK1, MAPK3, NEK7	22	Member
40	GO:0051493	regulation of cytoskeleton organization	2.55644	10	0.272727	0.00260051	0.00386162	DIAPH1, PAK2, S100A8, S100A9	CAPN2, MAPK1, MAPK3, TJP1	22	Member
34	GO:0010595	positive regulation of endothelial cell migration	1.18692	10	0.0909091	0.00134291	0.0271625	THBS1	AGT, AKT1, RHOB, PTK2B, FGF2, GPI, ITGB3, PRKCA, RAC1, RRAS, NRP1, ROCK2	23	Representative
55	GO:0010613	positive regulation of cardiac muscle hypertrophy	1.64343	6	0.0871212	0.0162718	0.018374	PARP1	AGT, CAMK2D, PRKCA, ROCK1, ROCK2	23	Member
36	GO:0030036	actin cytoskeleton organization	1.42685	10	0.181818	0.00155123	0.00174911	RHOA, DIAPH1, ARPC5	RHOG, CDC42, CFL1, CRK, DOCK2, PAFAH1B1, PRKG1, RAC1, ROCK1, TNXB, ROCK2, ELMO1, ARPC1A	24	Representative
37	GO:0050731	positive regulation of peptidyl-tyrosine phosphorylation	1.05784	10	0.0909091	0.00200267	0.0275726	CD74, PAK2, ARHGEF2	AGT, CD44, EFNA1, PTK2B, ITGA5, ITGB3, PECAM1, PLCG2, PRNP, PTPN11, THBS4, VTN, NRP1	25	Representative
61	GO:0048010	vascular endothelial growth factor receptor signaling pathway	0.958666	9	0.0909091	0.0333122	0.0415261	MAPK14, PAK2, VAV2	PTK2B, NRP1	25	Member
38	GO:0007163	establishment or maintenance of cell polarity	2.44024	10	0.0909091	0.00240126	0.00300375	SPN, PARD6B	ACTB, CDC42, DLG1, PARVA, PARD3	26	Representative
39	GO:0046326	positive regulation of glucose import	1.34213	7	0.0909091	0.0025524	0.00319037	PRKCI	AKT1, AKT2, INSR, PTPN11, SORBS1, APPL1	27	Representative
42	GO:0048870	cell motility	2.06482	1	0.0833333	0.00405467	0.00405467	CTTN, ITGB4, MMP14	ACTB, CD34, RAC1, ELMO1	28	Representative
44	GO:0031623	receptor internalization	1.66169	10	0.0909091	0.0054082	0.00597597	GRK2, ITGB2, SYK, TFRC	CAV1, CD36, AP2M1, DNM2, GRB2, ITGB1, LRP1, NEDD4, SNCA	29	Representative
45	GO:0006337	nucleosome disassembly	1.91733	10	0.0909091	0.00591757	0.00923445	SMARCA4, SMARCC1, SMARCC2, SMARCD2, SMARCE1, ARID1A		30	Representative
46	GO:0007173	epidermal growth factor receptor signaling pathway	1.56227	10	0.181818	0.006039	0.00995954	PLCG1	AKT1, CBL, EGFR, GRB2, PTPN11, SOS1, SOX9, NCK2, IQGAP1, ERBIN	31	Representative
47	GO:0051496	positive regulation of stress fiber assembly	1.99403	1	0.0909091	0.007202	0.007202	RHOA, PAK1	APOA1, CD47, CDC42, PFN2, SERPINF2, PXN, RAC1, TPM1, NRP1, ROCK2, EVL	32	Representative
52	GO:1900026	positive regulation of substrate adhesion-dependent cell spreading	2.46514	10	0.181818	0.0117955	0.018374	P4HB	APOA1, CDC42, CRK, DOCK1, FLNA, ILK, RAC1, NRP1	32	Member
48	GO:0006954	inflammatory response	0.710123	1	0.0833333	0.0084882	0.0084882	PARP4, CYBA, CYBB, HMGB1, S100A8, S100A9, THBS1	ALOX15, HSPG2, IKBKB, NFKB1, RAC1, IKBKG, AOC3, MGLL	33	Representative
49	GO:0042742	defense response to bacterium	1.35341	10	0.0909091	0.00931375	0.0151492	CAMP, LCN2, OAS2, OAS3, RAB1A, S100A8, S100A9, SPN, SYK, ISG15	CFP, MAVS	34	Representative
51	GO:0048013	ephrin receptor signaling pathway	1.12784	9	0.0909091	0.0103085	0.0113846	EPHB2, LYN, MMP2, MMP9, PAK1, RASA1	CRK, EFNA1, PTPN11, YES1	35	Representative
54	GO:0030032	lamellipodium assembly	1.438	5	0.0909091	0.0138379	0.0160215		ITGB1, ABLIM1, RAC1, VCL, ARHGEF6, CYFIP1	36	Representative
57	GO:0030010	establishment of cell polarity	1.1504	6	0.0833333	0.0258464	0.0309529	HSP90AA1, HSP90AB1	GSK3B	37	Representative
63	GO:0032516	positive regulation of phosphoprotein phosphatase activity	1.74303	6	0.0833333	0.0354107	0.0423966	HSP90AB1	CALM1, MTOR, ITGA1, PTPA	37	Member
58	GO:0035024	negative regulation of Rho protein signal transduction	2.73905	10	0.0909091	0.0271525	0.0288356	STMN1, MET	ARHGAP35, ITGA3, CUL3	38	Representative
59	GO:0046902	regulation of mitochondrial membrane permeability	1.53387	8	0.0871212	0.0283237	0.0337384	SLC25A5, BCL2L1, PPIF	SLC25A4	39	Representative
60	GO:0045765	regulation of angiogenesis	1.53387	2	0.0769231	0.0309529	0.0309529	CTNNB1	FGF2, HMOX1, EGLN1	40	Representative
62	GO:0032091	negative regulation of protein binding	1.91733	6	0.0833333	0.0344287	0.0437382	BAX, LRPAP1, PEX14, PPP1CA, SYMPK, RACK1, KDM1A	ACTB, AKT1, CAV1, CTSZ, DAB2, GSK3B, PIN1, ROCK1, PARK7	41	Representative
64	GO:0030334	regulation of cell migration	1.74303	9	0.0909091	0.0362706	0.046024	RHOA, PARD6B	AKT1, AKT2, RHOB, FLNA, LMNA, RAC1, ROCK1, SLK	42	Representative
66	GO:0070372	regulation of ERK1 and ERK2 cascade	1.80455	10	0.0909091	0.0401596	0.0479297	LYN, SYK, YWHAZ	EGFR, ERBB2, GSTP1, RRAS, APIP	43	Representative
67	GO:0007043	cell-cell junction assembly	1.91733	10	0.0909091	0.0431986	0.0458708	PARD6B	TJP1, TLN1, TLN2	44	Representative
68	GO:0007015	actin filament organization	1.91733	1	0.0909091	0.0453216	0.0453216	INPPL1, MYO1B, ARHGEF2	ACTN1, ALDOA, CDC42, DLG1, SPTA1, EVL	45	Representative
69	GO:0030838	positive regulation of actin filament polymerization	2.26594	3	0.0909091	0.0496659	0.0496659	CTTN	ALOX15, BIN1, ARF6, PTK2B, NCKAP1L, NCK1, PFN1, PFN2, VASP, NCK2, NCKAP1, SNX9	46	Representative
